# Supplementary material for: Biomechanical insights into gait rehabilitation for multiple sclerosis: a narrative review of exercise modalities and progressive training approaches
Source: BMC Sports Sci Med Rehabil. 2025 Oct 14;17:297. doi: 10.1186/s13102-025-01339-4 (PMC12522390; doi:10.1186/s13102-025-01339-4)
Supplement: Supplementary file 3 — Supplementary Material 3 [file 13102_2025_1339_MOESM3_ESM.xlsx]

## Sheet: csv-exerciseAN-set
Supplementary File 3. Database search outcomes used for systematic review	PMID	Title	Authors	Citation	First Author	Journal/Book	Publication Year	Create Date	PMCID	NIHMS ID	DOI
	31876670	Exercise Effects on Multiple Sclerosis Quality of Life and Clinical-Motor Symptoms	Tollár J, Nagy F, Tóth BE, Török K, Szita K, Csutorás B, Moizs M, Hortobágyi T.	Med Sci Sports Exerc. 2020 May;52(5):1007-1014. doi: 10.1249/MSS.0000000000002228.	Tollár J	Med Sci Sports Exerc	2020	43826			10.1249/MSS.0000000000002228
	36357586	Treadmill training with virtual reality to enhance gait and cognitive function among people with multiple sclerosis: a randomized controlled trial	Galperin I, Mirelman A, Schmitz-Hübsch T, Hsieh KL, Regev K, Karni A, Brozgol M, Cornejo Thumm P, Lynch SG, Paul F, Devos H, Sosnoff J, Hausdorff JM.	J Neurol. 2023 Mar;270(3):1388-1401. doi: 10.1007/s00415-022-11469-1. Epub 2022 Nov 11.	Galperin I	J Neurol	2023	44875	PMC9649393		10.1007/s00415-022-11469-1
	32887411	Effect of a Combined Program of Strength and Dual Cognitive-Motor Tasks in Multiple Sclerosis Subjects	Gutiérrez-Cruz C, Rojas-Ruiz FJ, De la Cruz-Márquez JC, Gutiérrez-Dávila M.	Int J Environ Res Public Health. 2020 Sep 2;17(17):6397. doi: 10.3390/ijerph17176397.	Gutiérrez-Cruz C	Int J Environ Res Public Health	2020	44079	PMC7503584		10.3390/ijerph17176397
	29562556	How does strength training and balance training affect gait and fatigue in patients with Multiple Sclerosis? A study protocol of a randomized controlled trial	Callesen J, Cattaneo D, Brincks J, Dalgas U.	NeuroRehabilitation. 2018;42(2):131-142. doi: 10.3233/NRE-172238.	Callesen J	NeuroRehabilitation	2018	43182			10.3233/NRE-172238
	31339460	How do resistance training and balance and motor control training affect gait performance and fatigue impact in people with multiple sclerosis? A randomized controlled multi-center study	Callesen J, Cattaneo D, Brincks J, Kjeldgaard Jørgensen ML, Dalgas U.	Mult Scler. 2020 Oct;26(11):1420-1432. doi: 10.1177/1352458519865740. Epub 2019 Jul 24.	Callesen J	Mult Scler	2020	43671			10.1177/1352458519865740
	37997324	Cognitive-motor dual-task training improves dynamic stability during straight and curved gait in patients with multiple sclerosis: a randomized controlled trial	Tramontano M, Argento O, Orejel Bustos AS, DE Angelis S, Montemurro R, Bossa M, Belluscio V, Bergamini E, Vannozzi G, Nocentini U.	Eur J Phys Rehabil Med. 2024 Feb;60(1):27-36. doi: 10.23736/S1973-9087.23.08156-X. Epub 2023 Nov 23.	Tramontano M	Eur J Phys Rehabil Med	2024	45254	PMC10932486		10.23736/S1973-9087.23.08156-X
	36082806	Effects of fast-velocity concentric resistance training in people with multiple sclerosis: A randomized controlled trial	Andreu-Caravaca L, Ramos-Campo DJ, Chung LH, Manonelles P, Abellán-Aynés O, Rubio-Arias JÁ.	Acta Neurol Scand. 2022 Nov;146(5):652-661. doi: 10.1111/ane.13704. Epub 2022 Sep 9.	Andreu-Caravaca L	Acta Neurol Scand	2022	44813	PMC9825909		10.1111/ane.13704
	38991684	Actual and imagined music-cued gait training for people with multiple sclerosis: a multicentre qualitative study	Seebacher B, Helmlinger B, Hotz I, Pinter D, Ehling R, Enzinger C, Deisenhammer F, Brenneis C.	BMJ Open. 2024 Jul 11;14(7):e086555. doi: 10.1136/bmjopen-2024-086555.	Seebacher B	BMJ Open	2024	45484	PMC11243213		10.1136/bmjopen-2024-086555
	38873806	Actual and Imagined Music-Cued Gait Training in People with Multiple Sclerosis: A Double-Blind Randomized Parallel Multicenter Trial	Seebacher B, Helmlinger B, Pinter D, Heschl B, Ehling R, Hechenberger S, Reindl M, Khalil M, Enzinger C, Deisenhammer F, Brenneis Md C.	Neurorehabil Neural Repair. 2024 Aug;38(8):555-569. doi: 10.1177/15459683241260724. Epub 2024 Jun 14.	Seebacher B	Neurorehabil Neural Repair	2024	45457	PMC11308272		10.1177/15459683241260724
	39003295	High-intensity interval training improves bone remodeling, lipid profile, and physical function in multiple sclerosis patients	Amato A, Proia P, Alioto A, Rossi C, Pagliaro A, Ragonese P, Schirò G, Salemi G, Caldarella R, Vasto S, Nowak R, Kostrzewa-Nowak D, Musumeci G, Baldassano S.	Sci Rep. 2024 Jul 13;14(1):16195. doi: 10.1038/s41598-024-66448-5.	Amato A	Sci Rep	2024	45486	PMC11246443		10.1038/s41598-024-66448-5
	39879942	Effect of vestibular rehabilitation on kinetic and kinematic parameters of gait in patients with multiple sclerosis: A single-blind randomized controlled study	Uzunoğlu GE, Yeldan İ, Gozubatik-Celik RG, Kuchimov SN, Tütüncü M.	Mult Scler Relat Disord. 2025 Feb;94:106283. doi: 10.1016/j.msard.2025.106283. Epub 2025 Jan 21.	Uzunoğlu GE	Mult Scler Relat Disord	2025	45686			10.1016/j.msard.2025.106283
	32249509	Center-Based Group and Home-Based Individual Exercise Programs Have Similar Impacts on Gait and Balance in People With Multiple Sclerosis: A Randomized Trial	Williams KL, Low Choy NL, Brauer SG.	PM R. 2021 Jan;13(1):9-18. doi: 10.1002/pmrj.12377. Epub 2020 Jun 1.	Williams KL	PM R	2021	43928			10.1002/pmrj.12377
	34356994	Robot-Assisted Gait Training in Patients with Multiple Sclerosis: A Randomized Controlled Crossover Trial	Sconza C, Negrini F, Di Matteo B, Borboni A, Boccia G, Petrikonis I, Stankevičius E, Casale R.	Medicina (Kaunas). 2021 Jul 14;57(7):713. doi: 10.3390/medicina57070713.	Sconza C	Medicina (Kaunas)	2021	44414	PMC8306232		10.3390/medicina57070713
	23828184	Massage therapy and exercise therapy in patients with multiple sclerosis: a randomized controlled pilot study	Negahban H, Rezaie S, Goharpey S.	Clin Rehabil. 2013 Dec;27(12):1126-36. doi: 10.1177/0269215513491586. Epub 2013 Jul 4.	Negahban H	Clin Rehabil	2013	41461			10.1177/0269215513491586
	36371421	The size and behavior of virtual objects have influence on functional exercise and motivation of persons with multiple sclerosis: a randomized study	Cikajlo I, Hukić A, Udovčić Pertot A.	Sci Rep. 2022 Nov 12;12(1):19375. doi: 10.1038/s41598-022-24046-3.	Cikajlo I	Sci Rep	2022	44878	PMC9652596		10.1038/s41598-022-24046-3
	23601128	A feasibility study to investigate the effect of functional electrical stimulation and physiotherapy exercise on the quality of gait of people with multiple sclerosis	Taylor P, Barrett C, Mann G, Wareham W, Swain I.	Neuromodulation. 2014 Jan;17(1):75-84; discussion 84. doi: 10.1111/ner.12048. Epub 2013 Apr 19.	Taylor P	Neuromodulation	2014	41387			10.1111/ner.12048
	39593695	Effects of closed kinetic chain exercises on balance and gait in people with multiple sclerosis: A randomized controlled trial	Alashram AR.	J Bodyw Mov Ther. 2024 Oct;40:914-920. doi: 10.1016/j.jbmt.2024.06.013. Epub 2024 Jun 27.	Alashram AR	J Bodyw Mov Ther	2024	45623			10.1016/j.jbmt.2024.06.013
	37086635	The effects of online exercise training on physical functions and quality of life in patients with pediatric-onset multiple sclerosis	Vural P, Zenginler Yazgan Y, Tarakci E, Guler S, Saltik S.	Mult Scler Relat Disord. 2023 Jun;74:104710. doi: 10.1016/j.msard.2023.104710. Epub 2023 Apr 9.	Vural P	Mult Scler Relat Disord	2023	45038			10.1016/j.msard.2023.104710
	28441894	Self-directed exercise in multiple sclerosis: Evaluation of a home automated tele-management system	Conroy SS, Zhan M, Culpepper WJ 2nd, Royal W 3rd, Wallin MT.	J Telemed Telecare. 2018 Jul;24(6):410-419. doi: 10.1177/1357633X17702757. Epub 2017 Apr 25.	Conroy SS	J Telemed Telecare	2018	42852			10.1177/1357633X17702757
	32681455	Cerebellar Intermittent Theta-Burst Stimulation Combined with Vestibular Rehabilitation Improves Gait and Balance in Patients with Multiple Sclerosis: a Preliminary Double-Blind Randomized Controlled Trial	Tramontano M, Grasso MG, Soldi S, Casula EP, Bonnì S, Mastrogiacomo S, D'Acunto A, Porrazzini F, Caltagirone C, Koch G.	Cerebellum. 2020 Dec;19(6):897-901. doi: 10.1007/s12311-020-01166-y.	Tramontano M	Cerebellum	2020	44031			10.1007/s12311-020-01166-y
	39122092	12-week melatonin supplementation improved dynamic postural stability and walking performance in persons living with multiple sclerosis: A randomized controlled trial	Jallouli S, Ghroubi S, Damak M, Sakka S, Elleuch MH, Mhiri C, Yahia A, Driss T, de Marco G, Hammouda O.	Behav Brain Res. 2025 Jan 5;476:115191. doi: 10.1016/j.bbr.2024.115191. Epub 2024 Aug 8.	Jallouli S	Behav Brain Res	2025	45513			10.1016/j.bbr.2024.115191
	40064004	Tension and Trauma Releasing Exercises for People with Multiple Sclerosis: A Randomized Controlled Trial	Skovgaard L, Trénel P, Hanehøj K, Lynning M.	Adv Mind Body Med. 2025 Winter;39(1):4-12.	Skovgaard L	Adv Mind Body Med	2025	45726
	38167196	Effects of wearing textured versus smooth shoe insoles for 12 weeks on gait, foot sensation and patient-reported outcomes, in people with multiple sclerosis: a randomised controlled trial	Hatton AL, Williams K, Chatfield MD, Hurn S, Maharaj JN, Gane EM, Cattagni T, Dixon J, Rome K, Kerr G, Brauer SG.	Brain Impair. 2023 Sep;24(2):148-167. doi: 10.1017/BrImp.2022.33. Epub 2022 Dec 20.	Hatton AL	Brain Impair	2023	45294			10.1017/BrImp.2022.33
	37683559	Effects of backward walking training on balance, gait, and functional mobility in people with multiple sclerosis: A randomized controlled study	Soke F, Aydin F, Karakoc S, Gulsen C, Yasa ME, Ersoy N, Gulsen EO, Yucesan C.	Mult Scler Relat Disord. 2023 Nov;79:104961. doi: 10.1016/j.msard.2023.104961. Epub 2023 Sep 2.	Soke F	Mult Scler Relat Disord	2023	45177			10.1016/j.msard.2023.104961
	34686632	Effects of Robot-Assisted Gait Training in Patients With Multiple Sclerosis: A Single-Blinded Randomized Controlled Study	Ozsoy-Unubol T, Ata E, Cavlak M, Demir S, Candan Z, Yilmaz F.	Am J Phys Med Rehabil. 2022 Aug 1;101(8):768-774. doi: 10.1097/PHM.0000000000001913. Epub 2021 Oct 21.	Ozsoy-Unubol T	Am J Phys Med Rehabil	2022	44492			10.1097/PHM.0000000000001913
	33862313	Short and long term effects of Nabiximols on balance and walking assessed by 3D-gait analysis in people with Multiple Sclerosis and spasticity	De Blasiis P, Siani MF, Fullin A, Sansone M, Melone MAB, Sampaolo S, Signoriello E, Lus G.	Mult Scler Relat Disord. 2021 Jun;51:102805. doi: 10.1016/j.msard.2021.102805. Epub 2021 Jan 30.	De Blasiis P	Mult Scler Relat Disord	2021	44302			10.1016/j.msard.2021.102805
	34000628	Effects of prolonged-release fampridine on multiple sclerosis-related gait impairments. A crossover, double-blinded, placebo-controlled study	Valet M, El Sankari S, Van Pesch V, Detrembleur C, Lejeune T, Stoquart G.	Clin Biomech (Bristol). 2021 Jun;86:105382. doi: 10.1016/j.clinbiomech.2021.105382. Epub 2021 May 12.	Valet M	Clin Biomech (Bristol)	2021	44333			10.1016/j.clinbiomech.2021.105382
	30477834	Effects of lipoic acid on walking performance, gait, and balance in secondary progressive multiple sclerosis	Loy BD, Fling BW, Horak FB, Bourdette DN, Spain RI.	Complement Ther Med. 2018 Dec;41:169-174. doi: 10.1016/j.ctim.2018.09.006. Epub 2018 Sep 22.	Loy BD	Complement Ther Med	2018	43432	PMC6263172	NIHMS1508463	10.1016/j.ctim.2018.09.006
	23132904	Exercise in the community for people with multiple sclerosis--a follow-up of people with minimal gait impairment	Garrett M, Hogan N, Larkin A, Saunders J, Jakeman P, Coote S.	Mult Scler. 2013 May;19(6):790-8. doi: 10.1177/1352458512461390. Epub 2012 Nov 6.	Garrett M	Mult Scler	2013	41221			10.1177/1352458512461390
	34684661	The Effects of Specific Omega-3 and Omega-6 Polyunsaturated Fatty Acids and Antioxidant Vitamins on Gait and Functional Capacity Parameters in Patients with Relapsing-Remitting Multiple Sclerosis	Aristotelous P, Stefanakis M, Pantzaris M, Pattichis CS, Calder PC, Patrikios IS, Sakkas GK, Giannaki CD.	Nutrients. 2021 Oct 19;13(10):3661. doi: 10.3390/nu13103661.	Aristotelous P	Nutrients	2021	44492	PMC8540949		10.3390/nu13103661
	33878619	A pilot randomized controlled trial of robotic exoskeleton-assisted exercise rehabilitation in multiple sclerosis	Androwis GJ, Sandroff BM, Niewrzol P, Fakhoury F, Wylie GR, Yue G, DeLuca J.	Mult Scler Relat Disord. 2021 Jun;51:102936. doi: 10.1016/j.msard.2021.102936. Epub 2021 Apr 13.	Androwis GJ	Mult Scler Relat Disord	2021	44306			10.1016/j.msard.2021.102936
	32438828	Participation in and outcomes from a 12-month tailored exercise programme for people with multiple sclerosis (MSTEP©): a randomized trial	Mayo NE, Mate KK, Reid R, Duquette P, Lapierre Y, Barclay R, Bayley M, Bartlett S, Andersen R.	Clin Rehabil. 2020 Jul;34(7):927-937. doi: 10.1177/0269215520923089. Epub 2020 May 21.	Mayo NE	Clin Rehabil	2020	43974			10.1177/0269215520923089
	24070573	Effect of textured insoles on balance and gait in people with multiple sclerosis: an exploratory trial	Dixon J, Hatton AL, Robinson J, Gamesby-Iyayi H, Hodgson D, Rome K, Warnett R, Martin DJ.	Physiotherapy. 2014 Jun;100(2):142-9. doi: 10.1016/j.physio.2013.06.003. Epub 2013 Sep 23.	Dixon J	Physiotherapy	2014	41545			10.1016/j.physio.2013.06.003
	37537085	Impact of Pilates suspension with self-awareness on gait and metacognition in multiple sclerosis: Randomized, single-blinded and parallel-group trial	Ghasemi S, Kayvani M, Abdoli B.	Explore (NY). 2024 Jan-Feb;20(1):110-115. doi: 10.1016/j.explore.2023.07.009. Epub 2023 Jul 30.	Ghasemi S	Explore (NY)	2024	45141			10.1016/j.explore.2023.07.009
	23983091	Home-based exercise program and fall-risk reduction in older adults with multiple sclerosis: phase 1 randomized controlled trial	Sosnoff JJ, Finlayson M, McAuley E, Morrison S, Motl RW.	Clin Rehabil. 2014 Mar;28(3):254-63. doi: 10.1177/0269215513501092. Epub 2013 Aug 27.	Sosnoff JJ	Clin Rehabil	2014	41515			10.1177/0269215513501092
	32599767	Efficacy of an Internet-Based Program to Promote Physical Activity and Exercise after Inpatient Rehabilitation in Persons with Multiple Sclerosis: A Randomized, Single-Blind, Controlled Study	Flachenecker P, Bures AK, Gawlik A, Weiland AC, Kuld S, Gusowski K, Streber R, Pfeifer K, Tallner A.	Int J Environ Res Public Health. 2020 Jun 24;17(12):4544. doi: 10.3390/ijerph17124544.	Flachenecker P	Int J Environ Res Public Health	2020	44013	PMC7344392		10.3390/ijerph17124544
	22146609	Robot-assisted gait training in multiple sclerosis patients: a randomized trial	Schwartz I, Sajin A, Moreh E, Fisher I, Neeb M, Forest A, Vaknin-Dembinsky A, Karusis D, Meiner Z.	Mult Scler. 2012 Jun;18(6):881-90. doi: 10.1177/1352458511431075. Epub 2011 Dec 6.	Schwartz I	Mult Scler	2012	40885			10.1177/1352458511431075
	27808596	An innovative training program based on virtual reality and treadmill: effects on gait of persons with multiple sclerosis	Peruzzi A, Zarbo IR, Cereatti A, Della Croce U, Mirelman A.	Disabil Rehabil. 2017 Jul;39(15):1557-1563. doi: 10.1080/09638288.2016.1224935. Epub 2016 Nov 3.	Peruzzi A	Disabil Rehabil	2017	42678			10.1080/09638288.2016.1224935
	31498137	Constraint-Induced Movement Therapy in multiple sclerosis: Safety and three-dimensional kinematic analysis of upper limb activity. A randomized single-blind pilot study	de Sire A, Bigoni M, Priano L, Baudo S, Solaro C, Mauro A.	NeuroRehabilitation. 2019;45(2):247-254. doi: 10.3233/NRE-192762.	de Sire A	NeuroRehabilitation	2019	43718			10.3233/NRE-192762
	28732757	Multimodal exercise training in multiple sclerosis: A randomized controlled trial in persons with substantial mobility disability	Sandroff BM, Bollaert RE, Pilutti LA, Peterson ML, Baynard T, Fernhall B, McAuley E, Motl RW.	Contemp Clin Trials. 2017 Oct;61:39-47. doi: 10.1016/j.cct.2017.07.016. Epub 2017 Jul 19.	Sandroff BM	Contemp Clin Trials	2017	42939			10.1016/j.cct.2017.07.016
	37147864	Effects of Pilates-based telerehabilitation on physical performance and quality of life in patients with multiple sclerosis	Eldemir K, Guclu-Gunduz A, Eldemir S, Saygili F, Ozkul C, Irkec C.	Disabil Rehabil. 2024 May;46(9):1807-1814. doi: 10.1080/09638288.2023.2205174. Epub 2023 May 6.	Eldemir K	Disabil Rehabil	2024	45052			10.1080/09638288.2023.2205174
	25209170	Predictors of the physical impact of Multiple Sclerosis following community-based, exercise trial	Kehoe M, Saunders J, Jakeman P, Coote S.	Mult Scler. 2015 Apr;21(5):590-8. doi: 10.1177/1352458514549395. Epub 2014 Sep 10.	Kehoe M	Mult Scler	2015	41894			10.1177/1352458514549395
	32333564	Effects of robot-assisted gait training combined with virtual reality on motor and cognitive functions in patients with multiple sclerosis: A pilot, single-blind, randomized controlled trial	Munari D, Fonte C, Varalta V, Battistuzzi E, Cassini S, Montagnoli AP, Gandolfi M, Modenese A, Filippetti M, Smania N, Picelli A.	Restor Neurol Neurosci. 2020;38(2):151-164. doi: 10.3233/RNN-190974.	Munari D	Restor Neurol Neurosci	2020	43947			10.3233/RNN-190974
	35274413	Evolution from a first clinical demyelinating event to multiple sclerosis in the REFLEX trial: Regional susceptibility in the conversion to multiple sclerosis at disease onset and its amenability to subcutaneous interferon beta-1a	Battaglini M, Vrenken H, Tappa Brocci R, Gentile G, Luchetti L, Versteeg A, Freedman MS, Uitdehaag BMJ, Kappos L, Comi G, Seitzinger A, Jack D, Sormani MP, Barkhof F, De Stefano N.	Eur J Neurol. 2022 Jul;29(7):2024-2035. doi: 10.1111/ene.15314. Epub 2022 Apr 4.	Battaglini M	Eur J Neurol	2022	44631	PMC9321632		10.1111/ene.15314
	29859267	Rationale and design of the tele-exercise and multiple sclerosis (TEAMS) study: A comparative effectiveness trial between a clinic- and home-based telerehabilitation intervention for adults with multiple sclerosis (MS) living in the deep south	Rimmer JH, Thirumalai M, Young HJ, Pekmezi D, Tracy T, Riser E, Mehta T.	Contemp Clin Trials. 2018 Aug;71:186-193. doi: 10.1016/j.cct.2018.05.016. Epub 2018 May 30.	Rimmer JH	Contemp Clin Trials	2018	43254			10.1016/j.cct.2018.05.016
	27794631	Effects of different exercise modalities on ataxia in multiple sclerosis patients: a randomized controlled study	Salcı Y, Fil A, Armutlu K, Yildiz FG, Kurne A, Aksoy S, Nurlu G, Karabudak R.	Disabil Rehabil. 2017 Dec;39(26):2626-2632. doi: 10.1080/09638288.2016.1236411. Epub 2016 Oct 29.	Salcı Y	Disabil Rehabil	2017	42675			10.1080/09638288.2016.1236411
	23641026	Validity of the dynamic gait index in people with multiple sclerosis	Forsberg A, Andreasson M, Nilsagård YE.	Phys Ther. 2013 Oct;93(10):1369-76. doi: 10.2522/ptj.20120284. Epub 2013 May 2.	Forsberg A	Phys Ther	2013	41398			10.2522/ptj.20120284
	39819920	Comparative effects of dual-task training versus combined exercise training in water and on land on patients with multiple sclerosis: a study protocol of a randomised factorial trial	Nazary Soltan Ahmad S, Shojaedin SS, Tazji MK.	BMJ Open. 2025 Jan 15;15(1):e086941. doi: 10.1136/bmjopen-2024-086941.	Nazary Soltan Ahmad S	BMJ Open	2025	45674	PMC11751919		10.1136/bmjopen-2024-086941
	26658817	The effects of robot-assisted gait training in progressive multiple sclerosis: A randomized controlled trial	Straudi S, Fanciullacci C, Martinuzzi C, Pavarelli C, Rossi B, Chisari C, Basaglia N.	Mult Scler. 2016 Mar;22(3):373-84. doi: 10.1177/1352458515620933. Epub 2015 Dec 10.	Straudi S	Mult Scler	2016	42353			10.1177/1352458515620933
	22674972	Balance exercise for persons with multiple sclerosis using Wii games: a randomised, controlled multi-centre study	Nilsagård YE, Forsberg AS, von Koch L.	Mult Scler. 2013 Feb;19(2):209-16. doi: 10.1177/1352458512450088. Epub 2012 Jun 6.	Nilsagård YE	Mult Scler	2013	41068			10.1177/1352458512450088
	27098452	The effects of prolonged wear of textured shoe insoles on gait, foot sensation and proprioception in people with multiple sclerosis: study protocol for a randomised controlled trial	Hatton AL, Dixon J, Rome K, Brauer SG, Williams K, Kerr G.	Trials. 2016 Apr 21;17(1):208. doi: 10.1186/s13063-016-1337-x.	Hatton AL	Trials	2016	42482	PMC4839159		10.1186/s13063-016-1337-x
	26951348	Pilates exercise training vs. physical therapy for improving walking and balance in people with multiple sclerosis: a randomized controlled trial	Kalron A, Rosenblum U, Frid L, Achiron A.	Clin Rehabil. 2017 Mar;31(3):319-328. doi: 10.1177/0269215516637202. Epub 2016 Jul 10.	Kalron A	Clin Rehabil	2017	42438			10.1177/0269215516637202
	24018369	Does robot-assisted gait training ameliorate gait abnormalities in multiple sclerosis? A pilot randomized-control trial	Straudi S, Benedetti MG, Venturini E, Manca M, Foti C, Basaglia N.	NeuroRehabilitation. 2013;33(4):555-63. doi: 10.3233/NRE-130990.	Straudi S	NeuroRehabilitation	2013	41528			10.3233/NRE-130990
	36283240	Effects of pulsed electromagnetic field therapy on fatigue, walking performance, depression, and quality of life in adults with multiple sclerosis: a randomized placebo-controlled trial	Granja-Domínguez A, Hochsprung A, Luque-Moreno C, Magni E, Escudero-Uribe S, Heredia-Camacho B, Izquierdo-Ayuso G, Heredia-Rizo AM.	Braz J Phys Ther. 2022 Sep-Oct;26(5):100449. doi: 10.1016/j.bjpt.2022.100449. Epub 2022 Oct 13.	Granja-Domínguez A	Braz J Phys Ther	2022	44859	PMC9594115		10.1016/j.bjpt.2022.100449
	24189336	Combination of robot-assisted and conventional body-weight-supported treadmill training improves gait in persons with multiple sclerosis: a pilot study	Ruiz J, Labas MP, Triche EW, Lo AC.	J Neurol Phys Ther. 2013 Dec;37(4):187-93. doi: 10.1097/NPT.0000000000000018.	Ruiz J	J Neurol Phys Ther	2013	41584			10.1097/NPT.0000000000000018
	35276451	Combining a supervised and home-based task-oriented circuit training improves walking endurance in patients with multiple sclerosis. The MS_TOCT randomized-controlled trial	Straudi S, De Marco G, Martinuzzi C, Baroni A, Lamberti N, Brondi L, Da Roit M, Pizzongolo LDM, Basaglia N, Manfredini F.	Mult Scler Relat Disord. 2022 Apr;60:103721. doi: 10.1016/j.msard.2022.103721. Epub 2022 Mar 5.	Straudi S	Mult Scler Relat Disord	2022	44631			10.1016/j.msard.2022.103721
	38833975	Comparison of the effects of mechanical hippotherapy and Cawthorne-Cooksey exercises in patients with multiple sclerosis: Randomized trial	Kabuk A, Şevgin Ö.	Mult Scler Relat Disord. 2024 Jul;87:105697. doi: 10.1016/j.msard.2024.105697. Epub 2024 May 30.	Kabuk A	Mult Scler Relat Disord	2024	45447			10.1016/j.msard.2024.105697
	37004274	Training reactive balance using trips and slips in people with multiple sclerosis: A blinded randomised controlled trial	Okubo Y, Mohamed Suhaimy MSB, Hoang P, Chaplin C, Hicks C, Sturnieks DL, Lord SR.	Mult Scler Relat Disord. 2023 May;73:104607. doi: 10.1016/j.msard.2023.104607. Epub 2023 Mar 10.	Okubo Y	Mult Scler Relat Disord	2023	45018			10.1016/j.msard.2023.104607
	39504731	Non-invasive brain stimulation enhances the effect of physiotherapy for balance and mobility impairment in people with Multiple Sclerosis	Ghosh S, Tucak C, Eisenhauer J, Jacques A, Hathorn D, Dixon J, Cooper ID.	Mult Scler Relat Disord. 2024 Dec;92:106149. doi: 10.1016/j.msard.2024.106149. Epub 2024 Oct 31.	Ghosh S	Mult Scler Relat Disord	2024	45602			10.1016/j.msard.2024.106149
	35174869	Intensive Circuit Class Therapy in Patients with Relapsing-Remitting Multiple Sclerosis	Kocica J, Kolcava J, Sladeckova M, Stourac P, Vlckova E, Dosbaba F, Kratochvilova J, Bednarik J.	J Rehabil Med. 2022 Mar 29;54:jrm00267. doi: 10.2340/jrm.v54.2027.	Kocica J	J Rehabil Med	2022	44609	PMC8963414		10.2340/jrm.v54.2027
	28477702	Robotic gait training in multiple sclerosis rehabilitation: Can virtual reality make the difference? Findings from a randomized controlled trial	Calabrò RS, Russo M, Naro A, De Luca R, Leo A, Tomasello P, Molonia F, Dattola V, Bramanti A, Bramanti P.	J Neurol Sci. 2017 Jun 15;377:25-30. doi: 10.1016/j.jns.2017.03.047. Epub 2017 Mar 29.	Calabrò RS	J Neurol Sci	2017	42863			10.1016/j.jns.2017.03.047
	33836458	Effects of low vs. high frequency local vibration on mild-moderate muscle spasticity: Ultrasonographical and functional evaluation in patients with multiple sclerosis	Ayvat F, Özçakar L, Ayvat E, Aksu Yıldırım S, Kılınç M.	Mult Scler Relat Disord. 2021 Jun;51:102930. doi: 10.1016/j.msard.2021.102930. Epub 2021 Mar 31.	Ayvat F	Mult Scler Relat Disord	2021	44295			10.1016/j.msard.2021.102930
	33080122	Walking in multiple sclerosis improves with tDCS: a randomized, double-blind, sham-controlled study	Pilloni G, Choi C, Shaw MT, Coghe G, Krupp L, Moffat M, Cocco E, Pau M, Charvet L.	Ann Clin Transl Neurol. 2020 Nov;7(11):2310-2319. doi: 10.1002/acn3.51224. Epub 2020 Oct 20.	Pilloni G	Ann Clin Transl Neurol	2020	44124	PMC7664269		10.1002/acn3.51224
	25448627	Improving physical functional and quality of life in older adults with multiple sclerosis via a DVD-delivered exercise intervention: a study protocol	Wójcicki TR, Roberts SA, Learmonth YC, Hubbard EA, Kinnett-Hopkins D, Motl RW, McAuley E.	BMJ Open. 2014 Dec 1;4(12):e006250. doi: 10.1136/bmjopen-2014-006250.	Wójcicki TR	BMJ Open	2014	41976	PMC4256639		10.1136/bmjopen-2014-006250
	31445091	Percutaneous Venous Angioplasty in Patients with Multiple Sclerosis and Chronic Cerebrospinal Venous Insufficiency: A Randomized Wait List Control Study	Napoli V, Berchiolli R, Carboncini MC, Sartucci F, Marconi M, Bocci T, Perrone O, Mannoni N, Congestrì C, Benedetti R, Morganti R, Caramella D, Cioni R, Ferrari M.	Ann Vasc Surg. 2020 Jan;62:275-286. doi: 10.1016/j.avsg.2019.05.018. Epub 2019 Aug 22.	Napoli V	Ann Vasc Surg	2020	43702			10.1016/j.avsg.2019.05.018
	23542419	Rationale and design of a randomized controlled, clinical trial investigating a comprehensive exercise stimulus for improving mobility disability outcomes in persons with multiple sclerosis	Motl RW, Pilutti LA, Sandroff BM, Klaren R, Balantrapu S, McAuley E, Sosnoff JJ, Fernhall B.	Contemp Clin Trials. 2013 May;35(1):151-8. doi: 10.1016/j.cct.2013.03.005. Epub 2013 Mar 28.	Motl RW	Contemp Clin Trials	2013	41366			10.1016/j.cct.2013.03.005
	24215991	Level of mobility limitations and falls status in persons with multiple sclerosis	Coote S, Finlayson M, Sosnoff JJ.	Arch Phys Med Rehabil. 2014 May;95(5):862-6. doi: 10.1016/j.apmr.2013.10.018. Epub 2013 Nov 8.	Coote S	Arch Phys Med Rehabil	2014	41591			10.1016/j.apmr.2013.10.018
	30829117	Robot-assisted gait training is not superior to intensive overground walking in multiple sclerosis with severe disability (the RAGTIME study): A randomized controlled trial	Straudi S, Manfredini F, Lamberti N, Martinuzzi C, Maietti E, Basaglia N.	Mult Scler. 2020 May;26(6):716-724. doi: 10.1177/1352458519833901. Epub 2019 Mar 4.	Straudi S	Mult Scler	2020	43529			10.1177/1352458519833901
	36812718	Telerehabilitation versus virtual reality supported task-oriented circuit therapy on upper limbs and trunk functions in patients with multiple sclerosis: A randomized controlled study	Doğan M, Ayvat E, Kılınç M.	Mult Scler Relat Disord. 2023 Mar;71:104558. doi: 10.1016/j.msard.2023.104558. Epub 2023 Feb 11.	Doğan M	Mult Scler Relat Disord	2023	44979			10.1016/j.msard.2023.104558
	32171169	Gait changes following direct versus contralateral strength training: A randomized controlled pilot study in individuals with multiple sclerosis	Manca A, Peruzzi A, Aiello E, Cereatti A, Martinez G, Deriu F, Della Croce U.	Gait Posture. 2020 May;78:13-18. doi: 10.1016/j.gaitpost.2020.02.017. Epub 2020 Mar 5.	Manca A	Gait Posture	2020	43905			10.1016/j.gaitpost.2020.02.017
	24885412	Non-invasive neuromodulation to improve gait in chronic multiple sclerosis: a randomized double blind controlled pilot trial	Tyler ME, Kaczmarek KA, Rust KL, Subbotin AM, Skinner KL, Danilov YP.	J Neuroeng Rehabil. 2014 May 1;11:79. doi: 10.1186/1743-0003-11-79.	Tyler ME	J Neuroeng Rehabil	2014	41793	PMC4017705		10.1186/1743-0003-11-79
	25540170	Fall risk and incidence reduction in high risk individuals with multiple sclerosis: a pilot randomized control trial	Sosnoff JJ, Moon Y, Wajda DA, Finlayson ML, McAuley E, Peterson EW, Morrison S, Motl RW.	Clin Rehabil. 2015 Oct;29(10):952-60. doi: 10.1177/0269215514564899. Epub 2014 Dec 23.	Sosnoff JJ	Clin Rehabil	2015	41999			10.1177/0269215514564899
	31268223	Group-based, individualized, comprehensive core stability and balance intervention provides immediate and long-term improvements in walking in individuals with multiple sclerosis: A randomized controlled trial	Arntzen EC, Straume B, Odeh F, Feys P, Normann B.	Physiother Res Int. 2020 Jan;25(1):e1798. doi: 10.1002/pri.1798. Epub 2019 Jul 3.	Arntzen EC	Physiother Res Int	2020	43650			10.1002/pri.1798
	30243234	Pilot randomized controlled trial of functional electrical stimulation cycling exercise in people with multiple sclerosis with mobility disability	Edwards T, Motl RW, Sebastião E, Pilutti LA.	Mult Scler Relat Disord. 2018 Nov;26:103-111. doi: 10.1016/j.msard.2018.08.020. Epub 2018 Sep 8.	Edwards T	Mult Scler Relat Disord	2018	43366			10.1016/j.msard.2018.08.020
	28778829	Six-Minute Walk Test Performance in Persons With Multiple Sclerosis While Using Passive or Powered Ankle-Foot Orthoses	Boes MK, Bollaert RE, Kesler RM, Learmonth YC, Islam M, Petrucci MN, Motl RW, Hsiao-Wecksler ET.	Arch Phys Med Rehabil. 2018 Mar;99(3):484-490. doi: 10.1016/j.apmr.2017.06.024. Epub 2017 Aug 2.	Boes MK	Arch Phys Med Rehabil	2018	42953			10.1016/j.apmr.2017.06.024
	30106328	Effects and mechanisms of differently cued and non-cued motor imagery in people with multiple sclerosis: A randomised controlled trial	Seebacher B, Kuisma R, Glynn A, Berger T.	Mult Scler. 2019 Oct;25(12):1593-1604. doi: 10.1177/1352458518795332. Epub 2018 Aug 14.	Seebacher B	Mult Scler	2019	43327			10.1177/1352458518795332
	26762672	Prolonged-release fampridine in multiple sclerosis: Improved ambulation effected by changes in walking pattern	Zörner B, Filli L, Reuter K, Kapitza S, Lörincz L, Sutter T, Weller D, Farkas M, Easthope CS, Czaplinski A, Weller M, Linnebank M.	Mult Scler. 2016 Oct;22(11):1463-1475. doi: 10.1177/1352458515622695. Epub 2016 Jan 13.	Zörner B	Mult Scler	2016	42384			10.1177/1352458515622695
	29145345	The role of Sativex in robotic rehabilitation in individuals with multiple sclerosis: Rationale, study design, and methodology	Russo M, Dattola V, Logiudice AL, Ciurleo R, Sessa E, De Luca R, Bramanti P, Bramanti A, Naro A, Calabrò RS.	Medicine (Baltimore). 2017 Nov;96(46):e8826. doi: 10.1097/MD.0000000000008826.	Russo M	Medicine (Baltimore)	2017	43057	PMC5704890		10.1097/MD.0000000000008826
	32310197	Effect of task-oriented circuit training on motor and cognitive performance in patients with multiple sclerosis: A single-blinded randomized controlled trial	Ozkul C, Guclu-Gunduz A, Eldemir K, Apaydin Y, Gulsen C, Yazici G, Soke F, Irkec C.	NeuroRehabilitation. 2020;46(3):343-353. doi: 10.3233/NRE-203029.	Ozkul C	NeuroRehabilitation	2020	43942			10.3233/NRE-203029
	29574556	Fatigue, as measured using the Modified Fatigue Impact Scale, is a predictor of processing speed improvement induced by exercise in patients with multiple sclerosis: data from a randomized controlled trial	Coghe G, Corona F, Marongiu E, Fenu G, Frau J, Lorefice L, Crisafulli A, Galli M, Concu A, Marrosu MG, Pau M, Cocco E.	J Neurol. 2018 Jun;265(6):1328-1333. doi: 10.1007/s00415-018-8836-5. Epub 2018 Mar 24.	Coghe G	J Neurol	2018	43185			10.1007/s00415-018-8836-5
	28394418	Population-Based Pharmacokinetic and Exposure-Efficacy Analyses of Peginterferon Beta-1a in Patients With Relapsing Multiple Sclerosis	Hu X, Hang Y, Cui Y, Zhang J, Liu S, Seddighzadeh A, Deykin A, Nestorov I.	J Clin Pharmacol. 2017 Aug;57(8):1005-1016. doi: 10.1002/jcph.883. Epub 2017 Apr 10.	Hu X	J Clin Pharmacol	2017	42836	PMC5516189		10.1002/jcph.883
	28084119	Quantitative assessment of the effects of 6 months of adapted physical activity on gait in people with multiple sclerosis: a randomized controlled trial	Pau M, Corona F, Coghe G, Marongiu E, Loi A, Crisafulli A, Concu A, Galli M, Marrosu MG, Cocco E.	Disabil Rehabil. 2018 Jan;40(2):144-151. doi: 10.1080/09638288.2016.1244291. Epub 2017 Jan 13.	Pau M	Disabil Rehabil	2018	42749			10.1080/09638288.2016.1244291
	35297715	The effect of intermittent vs. continuous walking on distance to fatigue in persons with multiple sclerosis	Karpatkin H, Rachwani J, Rhodes R, Rodriguez L, Rodriguez R, Rubeo A, Cohen E.	Disabil Rehabil. 2022 Dec;44(26):8429-8435. doi: 10.1080/09638288.2021.2018055. Epub 2022 Mar 17.	Karpatkin H	Disabil Rehabil	2022	44637			10.1080/09638288.2021.2018055
	30412513	Vestibular rehabilitation has positive effects on balance, fatigue and activities of daily living in highly disabled multiple sclerosis people: A preliminary randomized controlled trial	Tramontano M, Martino Cinnera A, Manzari L, Tozzi FF, Caltagirone C, Morone G, Pompa A, Grasso MG.	Restor Neurol Neurosci. 2018;36(6):709-718. doi: 10.3233/RNN-180850.	Tramontano M	Restor Neurol Neurosci	2018	43414			10.3233/RNN-180850
	30711879	How much does balance and muscle strength impact walking in persons with multiple sclerosis? - A cross-sectional study	Callesen J, Dalgas U, Brincks J, Cattaneo D.	Mult Scler Relat Disord. 2019 Apr;29:137-144. doi: 10.1016/j.msard.2019.01.034. Epub 2019 Jan 24.	Callesen J	Mult Scler Relat Disord	2019	43500			10.1016/j.msard.2019.01.034
	28241776	The effectiveness of Robot-Assisted Gait Training versus conventional therapy on mobility in severely disabled progressIve MultiplE sclerosis patients (RAGTIME): study protocol for a randomized controlled trial	Straudi S, Manfredini F, Lamberti N, Zamboni P, Bernardi F, Marchetti G, Pinton P, Bonora M, Secchiero P, Tisato V, Volpato S, Basaglia N.	Trials. 2017 Feb 27;18(1):88. doi: 10.1186/s13063-017-1838-2.	Straudi S	Trials	2017	42795	PMC5330064		10.1186/s13063-017-1838-2
	24906545	A task-oriented circuit training in multiple sclerosis: a feasibility study	Straudi S, Martinuzzi C, Pavarelli C, Sabbagh Charabati A, Benedetti MG, Foti C, Bonato M, Zancato E, Basaglia N.	BMC Neurol. 2014 Jun 7;14:124. doi: 10.1186/1471-2377-14-124.	Straudi S	BMC Neurol	2014	41798	PMC4059088		10.1186/1471-2377-14-124
	28954791	Mii-vitaliSe: a pilot randomised controlled trial of a home gaming system (Nintendo Wii) to increase activity levels, vitality and well-being in people with multiple sclerosis	Thomas S, Fazakarley L, Thomas PW, Collyer S, Brenton S, Perring S, Scott R, Thomas F, Thomas C, Jones K, Hickson J, Hillier C.	BMJ Open. 2017 Sep 27;7(9):e016966. doi: 10.1136/bmjopen-2017-016966.	Thomas S	BMJ Open	2017	43007	PMC5623500		10.1136/bmjopen-2017-016966
	28716283	Dalfampridine in Parkinson's disease related gait dysfunction: A randomized double blind trial	Luca CC, Nadayil G, Dong C, Nahab FB, Field-Fote E, Singer C.	J Neurol Sci. 2017 Aug 15;379:7-11. doi: 10.1016/j.jns.2017.05.011. Epub 2017 May 6.	Luca CC	J Neurol Sci	2017	42935			10.1016/j.jns.2017.05.011
	25921035	Effects of a home-based step training programme on balance, stepping, cognition and functional performance in people with multiple sclerosis--a randomized controlled trial	Hoang P, Schoene D, Gandevia S, Smith S, Lord SR.	Mult Scler. 2016 Jan;22(1):94-103. doi: 10.1177/1352458515579442. Epub 2015 Apr 28.	Hoang P	Mult Scler	2016	42124			10.1177/1352458515579442
	26219667	Comparing the effects of whole-body vibration to standard exercise in ambulatory people with Multiple Sclerosis: a randomised controlled feasibility study	Uszynski MK, Purtill H, Donnelly A, Coote S.	Clin Rehabil. 2016 Jul;30(7):657-68. doi: 10.1177/0269215515595522. Epub 2015 Jul 27.	Uszynski MK	Clin Rehabil	2016	42215			10.1177/0269215515595522
	28933609	Dual task training in persons with Multiple Sclerosis: a feasability randomized controlled trial	Sosnoff JJ, Wajda DA, Sandroff BM, Roeing KL, Sung J, Motl RW.	Clin Rehabil. 2017 Oct;31(10):1322-1331. doi: 10.1177/0269215517698028. Epub 2017 Mar 20.	Sosnoff JJ	Clin Rehabil	2017	43000			10.1177/0269215517698028
	27486219	Does robot-assisted gait training improve ambulation in highly disabled multiple sclerosis people? A pilot randomized control trial	Pompa A, Morone G, Iosa M, Pace L, Catani S, Casillo P, Clemenzi A, Troisi E, Tonini A, Paolucci S, Grasso MG.	Mult Scler. 2017 Apr;23(5):696-703. doi: 10.1177/1352458516663033. Epub 2016 Aug 11.	Pompa A	Mult Scler	2017	42586			10.1177/1352458516663033
	25264109	Dorsiflexion assist orthosis reduces the physiological cost and mitigates deterioration in strength and balance associated with walking in people with multiple sclerosis	McLoughlin JV, Lord SR, Barr CJ, Crotty M, Sturnieks DL.	Arch Phys Med Rehabil. 2015 Feb;96(2):226-232.e1. doi: 10.1016/j.apmr.2014.09.005. Epub 2014 Sep 28.	McLoughlin JV	Arch Phys Med Rehabil	2015	41912			10.1016/j.apmr.2014.09.005
	25439165	3-week whole body vibration does not improve gait function in mildly affected multiple sclerosis patients--a randomized controlled trial	Wolfsegger T, Assar H, Topakian R.	J Neurol Sci. 2014 Dec 15;347(1-2):119-23. doi: 10.1016/j.jns.2014.09.030. Epub 2014 Sep 26.	Wolfsegger T	J Neurol Sci	2014	41976			10.1016/j.jns.2014.09.030
	24817294	Evaluation of the effectiveness of home based or hospital based calisthenic exercises in patients with multiple sclerosis	Aydın T, Akif Sarıyıldız M, Guler M, Celebi A, Seyithanoglu H, Mirzayev I, Peru C, Sezer E, Batmaz I.	Eur Rev Med Pharmacol Sci. 2014;18(8):1189-98.	Aydın T	Eur Rev Med Pharmacol Sci	2014	41772
	22625433	Effect of wearing a dorsiflexion assist orthosis on mobility, perceived fatigue and exertion during the six-minute walk test in people with multiple sclerosis: a randomised cross-over protocol	McLoughlin J, Barr C, Sturnieks D, Lord S, Crotty M.	BMC Neurol. 2012 May 25;12:27. doi: 10.1186/1471-2377-12-27.	McLoughlin J	BMC Neurol	2012	41055	PMC3515353		10.1186/1471-2377-12-27
	23127308	Falls in people with multiple sclerosis who use a walking aid: prevalence, factors, and effect of strength and balance interventions	Coote S, Hogan N, Franklin S.	Arch Phys Med Rehabil. 2013 Apr;94(4):616-21. doi: 10.1016/j.apmr.2012.10.020. Epub 2012 Nov 2.	Coote S	Arch Phys Med Rehabil	2013	41220			10.1016/j.apmr.2012.10.020
	24812193	Testing the feasibility and acceptability of using the Nintendo Wii in the home to increase activity levels, vitality and well-being in people with multiple sclerosis (Mii-vitaliSe): protocol for a pilot randomised controlled study	Thomas S, Fazakarley L, Thomas PW, Brenton S, Collyer S, Perring S, Scott R, Galvin K, Hillier C.	BMJ Open. 2014 May 7;4(5):e005172. doi: 10.1136/bmjopen-2014-005172.	Thomas S	BMJ Open	2014	41769	PMC4028512		10.1136/bmjopen-2014-005172
	27623036	Mexican Biosimilar Filgrastim for Autologous Hematopoietic Stem Cell Mobilization and Transplantation	León-González M, León-Peña AA, Vallejo-VIllalobos MF, Núñez-Cortés AK, Ruiz-Argüelles A, Ruiz-Argüelles GJ.	Rev Invest Clin. 2016 Jul-Aug;68(4):181-3.	León-González M	Rev Invest Clin	2016	42627
	36603295	Effect of exergaming in people with restless legs syndrome with multiple sclerosis: A single-blind randomized controlled trial	Ozdogar AT, Ertekin O, Kahraman T, Dastan S, Ozakbas S.	Mult Scler Relat Disord. 2023 Feb;70:104480. doi: 10.1016/j.msard.2022.104480. Epub 2022 Dec 23.	Ozdogar AT	Mult Scler Relat Disord	2023	44931			10.1016/j.msard.2022.104480
	29384762	The role of robotic gait training coupled with virtual reality in boosting the rehabilitative outcomes in patients with multiple sclerosis	Russo M, Dattola V, De Cola MC, Logiudice AL, Porcari B, Cannavò A, Sciarrone F, De Luca R, Molonia F, Sessa E, Bramanti P, Calabrò RS.	Int J Rehabil Res. 2018 Jun;41(2):166-172. doi: 10.1097/MRR.0000000000000270.	Russo M	Int J Rehabil Res	2018	43132			10.1097/MRR.0000000000000270
	37100427	Effectiveness of a Cognitive-Motor Training Program in Reducing Attentional Cost During Walking in Patients With Multiple Sclerosis	Gutiérrez-Cruz C, Rojas FJ, De la Cruz JC, Gutiérrez-Dávila M.	Motor Control. 2023 Apr 26;27(3):545-558. doi: 10.1123/mc.2022-0086. Print 2023 Jul 1.	Gutiérrez-Cruz C	Motor Control	2023	45042			10.1123/mc.2022-0086
	29958906	ADSTEP: Preliminary Investigation of a Multicomponent Walking Aid Program in People With Multiple Sclerosis	Martini DN, Zeeboer E, Hildebrand A, Fling BW, Hugos CL, Cameron MH.	Arch Phys Med Rehabil. 2018 Oct;99(10):2050-2058. doi: 10.1016/j.apmr.2018.05.023. Epub 2018 Jun 26.	Martini DN	Arch Phys Med Rehabil	2018	43282	PMC6948105	NIHMS1064020	10.1016/j.apmr.2018.05.023
	32593960	Functional recovery in multiple sclerosis patients undergoing rehabilitation programs is associated with plasma levels of hemostasis inhibitors	Ziliotto N, Lamberti N, Manfredini F, Straudi S, Baroni M, Tisato V, Carantoni M, Secchiero P, Basaglia N, Marchetti G, Bernardi F.	Mult Scler Relat Disord. 2020 Sep;44:102319. doi: 10.1016/j.msard.2020.102319. Epub 2020 Jun 20.	Ziliotto N	Mult Scler Relat Disord	2020	44011			10.1016/j.msard.2020.102319
	32559515	Fampridine-induced changes in walking kinetics are associated with clinical improvements in patients with multiple sclerosis	Weller D, Lörincz L, Sutter T, Reuter K, Linnebank M, Weller M, Zörner B, Filli L.	J Neurol Sci. 2020 Sep 15;416:116978. doi: 10.1016/j.jns.2020.116978. Epub 2020 Jun 8.	Weller D	J Neurol Sci	2020	44002			10.1016/j.jns.2020.116978
	27050082	Is customized vestibular rehabilitation effective in patients with multiple sclerosis? A randomized controlled trial	Ozgen G, Karapolat H, Akkoc Y, Yuceyar N.	Eur J Phys Rehabil Med. 2016 Aug;52(4):466-78. Epub 2016 Apr 6.	Ozgen G	Eur J Phys Rehabil Med	2016	42467
	39390466	Middle-range scores from the patient determined disease steps scale reflect varying levels of walking dysfunction in multiple sclerosis	Motl R, Neal W, Backus D, Hebert J, McCully K, Bethoux F, Plummer P, Ng A, Lowman J, Schmidt H, McBurney R, Cutter G.	BMC Neurol. 2024 Oct 10;24(1):383. doi: 10.1186/s12883-024-03871-1.	Motl R	BMC Neurol	2024	45575	PMC11465610		10.1186/s12883-024-03871-1
	20621711	Lamotrigine for neuroprotection in secondary progressive multiple sclerosis: a randomised, double-blind, placebo-controlled, parallel-group trial	Kapoor R, Furby J, Hayton T, Smith KJ, Altmann DR, Brenner R, Chataway J, Hughes RA, Miller DH.	Lancet Neurol. 2010 Jul;9(7):681-8. doi: 10.1016/S1474-4422(10)70131-9. Epub 2010 Jun 8.	Kapoor R	Lancet Neurol	2010	40372			10.1016/S1474-4422(10)70131-9
	23128667	Exercise in the community for people with minimal gait impairment due to MS: an assessor-blind randomized controlled trial	Garrett M, Hogan N, Larkin A, Saunders J, Jakeman P, Coote S.	Mult Scler. 2013 May;19(6):782-9. doi: 10.1177/1352458512461966. Epub 2012 Nov 5.	Garrett M	Mult Scler	2013	41220			10.1177/1352458512461966
	36516010	First-in-Human Studies of Pharmacokinetics and Safety of Utreloxastat (PTC857), a Novel 15-Lipooxygenase Inhibitor for the Treatment of Amyotrophic Lateral Sclerosis	Gao L, Giannousis P, Thoolen M, Kaushik D, Latham J, Tansy A, Ma J, Johnston M, Dali M, Golden L, Klein M, Kong R, Trimmer J.	Clin Pharmacol Drug Dev. 2023 Feb;12(2):141-151. doi: 10.1002/cpdd.1203. Epub 2022 Dec 14.	Gao L	Clin Pharmacol Drug Dev	2023	44909	PMC10107758		10.1002/cpdd.1203
	21677021	Progressive resistance training did not improve walking but can improve muscle performance, quality of life and fatigue in adults with multiple sclerosis: a randomized controlled trial	Dodd KJ, Taylor NF, Shields N, Prasad D, McDonald E, Gillon A.	Mult Scler. 2011 Nov;17(11):1362-74. doi: 10.1177/1352458511409084. Epub 2011 Jun 15.	Dodd KJ	Mult Scler	2011	40711			10.1177/1352458511409084
	32645227	Effectiveness of blood flow-restricted slow walking on mobility in severe multiple sclerosis: A pilot randomized trial	Lamberti N, Straudi S, Donadi M, Tanaka H, Basaglia N, Manfredini F.	Scand J Med Sci Sports. 2020 Oct;30(10):1999-2009. doi: 10.1111/sms.13764. Epub 2020 Jul 25.	Lamberti N	Scand J Med Sci Sports	2020	44022			10.1111/sms.13764
	32651338	A double-blind, randomized, controlled study of two dose strengths of dalfampridine extended release on walking deficits in ischemic stroke	Page SJ, Kasner SE, Bockbrader M, Goldstein M, Finklestein SP, Ning M, El-Feky WH, Wilson CA, Roberts H; all of the investigators involved in the MILESTONE study.	Restor Neurol Neurosci. 2020;38(4):301-309. doi: 10.3233/RNN-201009.	Page SJ	Restor Neurol Neurosci	2020	44024	PMC7592666		10.3233/RNN-201009
	26150167	Promoting Physical Activity Through a Manual Wheelchair Propulsion Intervention in Persons With Multiple Sclerosis	Rice IM, Rice LA, Motl RW.	Arch Phys Med Rehabil. 2015 Oct;96(10):1850-8. doi: 10.1016/j.apmr.2015.06.011. Epub 2015 Jul 3.	Rice IM	Arch Phys Med Rehabil	2015	42193			10.1016/j.apmr.2015.06.011
	32279123	The immediate effect of stroboscopic visual training on information-processing time in people with multiple sclerosis: an exploratory study	Shalmoni N, Kalron A.	J Neural Transm (Vienna). 2020 Aug;127(8):1125-1131. doi: 10.1007/s00702-020-02190-2. Epub 2020 Apr 11.	Shalmoni N	J Neural Transm (Vienna)	2020	43934			10.1007/s00702-020-02190-2
	39899835	Effect of an Internet-Based Pilates Telerehabilitation Intervention in People With Multiple Sclerosis: Protocol for a Randomized Controlled Trial	Tacchino A, Ponzio M, Confalonieri P, Leocani L, Inglese M, Centonze D, Cocco E, Gallo P, Paolicelli D, Rovaris M, Sabattini L, Tedeschi G, Prosperini L, Patti F, Sessa E, Pedrazzoli E, Battaglia MA, Brichetto G.	JMIR Res Protoc. 2025 Feb 3;14:e58026. doi: 10.2196/58026.	Tacchino A	JMIR Res Protoc	2025	45691	PMC11833266		10.2196/58026
	20643882	A home-based walking program using rhythmic auditory stimulation improves gait performance in patients with multiple sclerosis: a pilot study	Conklyn D, Stough D, Novak E, Paczak S, Chemali K, Bethoux F.	Neurorehabil Neural Repair. 2010 Nov-Dec;24(9):835-42. doi: 10.1177/1545968310372139. Epub 2010 Jul 19.	Conklyn D	Neurorehabil Neural Repair	2010	40380			10.1177/1545968310372139
	39418775	Improving manual dexterity using ergonomic wearable glove in patients with multiple sclerosis: A quasi-randomized clinical trial	Ciatto L, Dauccio B, Tavilla G, Bartolomeo S, Lo Buono V, De Cola MC, Quartarone A, Pastura C, Cellini R, Bonanno M, Calabrò RS.	Mult Scler Relat Disord. 2024 Dec;92:105938. doi: 10.1016/j.msard.2024.105938. Epub 2024 Oct 10.	Ciatto L	Mult Scler Relat Disord	2024	45582			10.1016/j.msard.2024.105938
	39299185	Suspension training improves bilateral isometric strength asymmetry of knee muscles in people with multiple sclerosis	Moghadasi A, Ghasemi G, Abbasi M, Kahrizsangi NG.	Mult Scler Relat Disord. 2024 Nov;91:105885. doi: 10.1016/j.msard.2024.105885. Epub 2024 Sep 10.	Moghadasi A	Mult Scler Relat Disord	2024	45554			10.1016/j.msard.2024.105885
	30541585	Evaluation of the Keeogo exoskeleton for assisting ambulatory activities in people with multiple sclerosis: an open-label, randomized, cross-over trial	McGibbon CA, Sexton A, Jayaraman A, Deems-Dluhy S, Gryfe P, Novak A, Dutta T, Fabara E, Adans-Dester C, Bonato P.	J Neuroeng Rehabil. 2018 Dec 12;15(1):117. doi: 10.1186/s12984-018-0468-6.	McGibbon CA	J Neuroeng Rehabil	2018	43448	PMC6291941		10.1186/s12984-018-0468-6
	20216060	Cycling progressive resistance training for people with multiple sclerosis: a randomized controlled study	Cakt BD, Nacir B, Genç H, Saraçoğlu M, Karagöz A, Erdem HR, Ergün U.	Am J Phys Med Rehabil. 2010 Jun;89(6):446-57. doi: 10.1097/PHM.0b013e3181d3e71f.	Cakt BD	Am J Phys Med Rehabil	2010	40248			10.1097/PHM.0b013e3181d3e71f
	25583852	Sensory integration balance training in patients with multiple sclerosis: A randomized, controlled trial	Gandolfi M, Munari D, Geroin C, Gajofatto A, Benedetti MD, Midiri A, Carla F, Picelli A, Waldner A, Smania N.	Mult Scler. 2015 Oct;21(11):1453-62. doi: 10.1177/1352458514562438. Epub 2015 Jan 12.	Gandolfi M	Mult Scler	2015	42018			10.1177/1352458514562438
	29366377	Pulse Width Does Not Influence the Gains Achieved With Neuromuscular Electrical Stimulation in People With Multiple Sclerosis: Double-Blind, Randomized Trial	Almuklass AM, Davis L, Hamilton LD, Hebert JR, Alvarez E, Enoka RM.	Neurorehabil Neural Repair. 2018 Jan;32(1):84-93. doi: 10.1177/1545968317753681. Epub 2018 Jan 24.	Almuklass AM	Neurorehabil Neural Repair	2018	43126	PMC5811347	NIHMS930401	10.1177/1545968317753681
	27006419	Effects of dual-task balance training on postural performance in patients with Multiple Sclerosis: a double-blind, randomized controlled pilot trial	Monjezi S, Negahban H, Tajali S, Yadollahpour N, Majdinasab N.	Clin Rehabil. 2017 Feb;31(2):234-241. doi: 10.1177/0269215516639735. Epub 2016 Jul 10.	Monjezi S	Clin Rehabil	2017	42453			10.1177/0269215516639735
	24220224	Effect of treadmill training on fatigue in multiple sclerosis: a pilot study	Gervasoni E, Cattaneo D, Jonsdottir J.	Int J Rehabil Res. 2014 Mar;37(1):54-60. doi: 10.1097/MRR.0000000000000034.	Gervasoni E	Int J Rehabil Res	2014	41592			10.1097/MRR.0000000000000034
	27567760	The effects of mechanical focal vibration on walking impairment in multiple sclerosis patients: A randomized, double-blinded vs placebo study	Spina E, Carotenuto A, Aceto MG, Cerillo I, Silvestre F, Arace F, Paone P, Orefice G, Iodice R.	Restor Neurol Neurosci. 2016 Sep 21;34(5):869-76. doi: 10.3233/RNN-160665.	Spina E	Restor Neurol Neurosci	2016	42611			10.3233/RNN-160665
	26893507	Effects of Pilates-Based Core Stability Training in Ambulant People With Multiple Sclerosis: Multicenter, Assessor-Blinded, Randomized Controlled Trial	Fox EE, Hough AD, Creanor S, Gear M, Freeman JA.	Phys Ther. 2016 Aug;96(8):1170-8. doi: 10.2522/ptj.20150166. Epub 2016 Feb 18.	Fox EE	Phys Ther	2016	42420			10.2522/ptj.20150166
	31495419	An equine-assisted therapy intervention to improve pain, range of motion, and quality of life in adults and older adults with arthritis: A randomized controlled trial	White-Lewis S, Johnson R, Ye S, Russell C.	Appl Nurs Res. 2019 Oct;49:5-12. doi: 10.1016/j.apnr.2019.07.002. Epub 2019 Jul 10.	White-Lewis S	Appl Nurs Res	2019	43718			10.1016/j.apnr.2019.07.002
	32558044	Efficacy of levetiracetam on upper limb movement in multiple sclerosis patients with cerebellar signs: a multicenter double-blind, placebo-controlled, crossover study	Solaro C, de Sire A, Messmer Uccelli M, Mueller M, Bergamaschi R, Gasperini C, Restivo DA, Stabile MR, Patti F.	Eur J Neurol. 2020 Nov;27(11):2209-2216. doi: 10.1111/ene.14403. Epub 2020 Jul 12.	Solaro C	Eur J Neurol	2020	44002			10.1111/ene.14403
	20601398	Impact on activities of daily living using a functional electrical stimulation device to improve dropped foot in people with multiple sclerosis, measured by the Canadian Occupational Performance Measure	Esnouf JE, Taylor PN, Mann GE, Barrett CL.	Mult Scler. 2010 Sep;16(9):1141-7. doi: 10.1177/1352458510366013. Epub 2010 Jul 2.	Esnouf JE	Mult Scler	2010	40365			10.1177/1352458510366013
	20636448	The influence of warm versus cold climate on the effect of physiotherapy in multiple sclerosis	Smedal T, Myhr KM, Aarseth JH, Gjelsvik B, Beiske AG, Glad SB, Strand LI.	Acta Neurol Scand. 2011 Jul;124(1):45-52. doi: 10.1111/j.1600-0404.2010.01407.x. Epub 2010 Jul 15.	Smedal T	Acta Neurol Scand	2011	40379			10.1111/j.1600-0404.2010.01407.x
	20670420	Adaptive robot training for the treatment of incoordination in Multiple Sclerosis	Vergaro E, Squeri V, Brichetto G, Casadio M, Morasso P, Solaro C, Sanguineti V.	J Neuroeng Rehabil. 2010 Jul 29;7:37. doi: 10.1186/1743-0003-7-37.	Vergaro E	J Neuroeng Rehabil	2010	40390	PMC2927907		10.1186/1743-0003-7-37
	22140197	Robotic-assisted step training (lokomat) not superior to equal intensity of over-ground rehabilitation in patients with multiple sclerosis	Vaney C, Gattlen B, Lugon-Moulin V, Meichtry A, Hausammann R, Foinant D, Anchisi-Bellwald AM, Palaci C, Hilfiker R.	Neurorehabil Neural Repair. 2012 Mar-Apr;26(3):212-21. doi: 10.1177/1545968311425923. Epub 2011 Dec 2.	Vaney C	Neurorehabil Neural Repair	2012	40883			10.1177/1545968311425923
	21674396	Effect of robot-assisted versus conventional body-weight-supported treadmill training on quality of life for people with multiple sclerosis	Wier LM, Hatcher MS, Triche EW, Lo AC.	J Rehabil Res Dev. 2011;48(4):483-92. doi: 10.1682/jrrd.2010.03.0035.	Wier LM	J Rehabil Res Dev	2011	40710			10.1682/jrrd.2010.03.0035
	25156343	A 3meter Timed Tandem Walk is an early marker of motor and cerebellar impairment in fully ambulatory MS patients	Stellmann JP, Vettorazzi E, Poettgen J, Heesen C.	J Neurol Sci. 2014 Nov 15;346(1-2):99-106. doi: 10.1016/j.jns.2014.08.001. Epub 2014 Aug 10.	Stellmann JP	J Neurol Sci	2014	41878			10.1016/j.jns.2014.08.001
	31825966	Long-term gait measurements in daily life: Results from the Berlin Aging Study II (BASE-II)	Kiselev J, Nuritdinow T, Spira D, Buchmann N, Steinhagen-Thiessen E, Lederer C, Daumer M, Demuth I.	PLoS One. 2019 Dec 11;14(12):e0225026. doi: 10.1371/journal.pone.0225026. eCollection 2019.	Kiselev J	PLoS One	2019	43811	PMC6905575		10.1371/journal.pone.0225026
	17316692	Auditory feedback control for improvement of gait in patients with Multiple Sclerosis	Baram Y, Miller A.	J Neurol Sci. 2007 Mar 15;254(1-2):90-4. doi: 10.1016/j.jns.2007.01.003. Epub 2007 Feb 20.	Baram Y	J Neurol Sci	2007	39137			10.1016/j.jns.2007.01.003
	34112028	Strategies for maintaining dynamic balance in persons with neurological disorders during overground walking	Lencioni T, Anastasi D, Carpinella I, Castagna A, Crippa A, Gervasoni E, Marzegan A, Rabuffetti M, Pelosin E, Cattaneo D, Ferrarin M.	Proc Inst Mech Eng H. 2021 Sep;235(9):1079-1087. doi: 10.1177/09544119211023624. Epub 2021 Jun 11.	Lencioni T	Proc Inst Mech Eng H	2021	44358			10.1177/09544119211023624
	22625433	Effect of wearing a dorsiflexion assist orthosis on mobility, perceived fatigue and exertion during the six-minute walk test in people with multiple sclerosis: a randomised cross-over protocol	McLoughlin J, Barr C, Sturnieks D, Lord S, Crotty M.	BMC Neurol. 2012 May 25;12:27. doi: 10.1186/1471-2377-12-27.	McLoughlin J	BMC Neurol	2012	41055	PMC3515353		10.1186/1471-2377-12-27
	31593104	Rehabilitation of neuromyelitis optica: Two CARE-compliant case reports	Kim WB, Lee SY, Kim BR, Kim YJ.	Medicine (Baltimore). 2019 Oct;98(41):e17465. doi: 10.1097/MD.0000000000017465.	Kim WB	Medicine (Baltimore)	2019	43747	PMC6799437		10.1097/MD.0000000000017465
	32931376	Enhancing quality of life in progressive multiple sclerosis with powered robotic exoskeleton	Wee SK, Ho CY, Tan SL, Ong CH.	Mult Scler. 2021 Mar;27(3):483-487. doi: 10.1177/1352458520943080. Epub 2020 Sep 15.	Wee SK	Mult Scler	2021	44089			10.1177/1352458520943080
	16042234	Motor determinants of gait in 100 ambulatory patients with multiple sclerosis	Thoumie P, Lamotte D, Cantalloube S, Faucher M, Amarenco G.	Mult Scler. 2005 Aug;11(4):485-91. doi: 10.1191/1352458505ms1176oa.	Thoumie P	Mult Scler	2005	38560			10.1191/1352458505ms1176oa
	26889793	Utilization of the Expanded Disability Status Scale as a distinctive instrument for walking impairment in persons with multiple sclerosis with mild disability	Kahraman T, Savci S, Coskuner Poyraz E, Ozakbas S, Idiman E.	NeuroRehabilitation. 2016;38(1):7-14. doi: 10.3233/NRE-151290.	Kahraman T	NeuroRehabilitation	2016	42419			10.3233/NRE-151290
	24284465	Meaningful improvement in walking performance after Botulinum neurotoxin A (BoNT-A) in chronic spastic patients	Cioncoloni D, Taddei S, Bielli S, Annunziata P, Mazzocchio R.	NeuroRehabilitation. 2014;34(1):185-92. doi: 10.3233/NRE-131021.	Cioncoloni D	NeuroRehabilitation	2014	41607			10.3233/NRE-131021
	24109846	In-home measurement of the effect of strategically weighted vests on ambulation	Wallace R, Abbott C, Gibson-Horn C, Skubic M.	Annu Int Conf IEEE Eng Med Biol Soc. 2013;2013:949-52. doi: 10.1109/EMBC.2013.6609659.	Wallace R	Annu Int Conf IEEE Eng Med Biol Soc	2013	41558			10.1109/EMBC.2013.6609659
	38684085	Gait Features in Different Environments Contributing to Participation in Outdoor Activities in Old Age (GaitAge): Protocol for an Observational Cross-Sectional Study	Rantakokko M, Matikainen-Tervola E, Aartolahti E, Sihvonen S, Chichaeva J, Finni T, Cronin N.	JMIR Res Protoc. 2024 Apr 29;13:e52898. doi: 10.2196/52898.	Rantakokko M	JMIR Res Protoc	2024	45411	PMC11091809		10.2196/52898
	24204814	A passive exoskeleton can push your life up: application on multiple sclerosis patients	Di Russo F, Berchicci M, Perri RL, Ripani FR, Ripani M.	PLoS One. 2013 Oct 25;8(10):e77348. doi: 10.1371/journal.pone.0077348. eCollection 2013.	Di Russo F	PLoS One	2013	41587	PMC3808392		10.1371/journal.pone.0077348
	21985076	The virtual time to contact in the evaluation of balance disorders and prediction of falls in people with multiple sclerosis	Cattaneo D, Ferrarin M, Jonsdottir J, Montesano A, Bove M.	Disabil Rehabil. 2012;34(6):470-7. doi: 10.3109/09638288.2011.608144. Epub 2011 Oct 10.	Cattaneo D	Disabil Rehabil	2012	40828			10.3109/09638288.2011.608144
	16434649	Virtual reality cues for improvement of gait in patients with multiple sclerosis	Baram Y, Miller A.	Neurology. 2006 Jan 24;66(2):178-81. doi: 10.1212/01.wnl.0000194255.82542.6b.	Baram Y	Neurology	2006	38743			10.1212/01.wnl.0000194255.82542.6b
	21622593	Community walking can be assessed using a 10-metre timed walk test	Kempen JC, de Groot V, Knol DL, Polman CH, Lankhorst GJ, Beckerman H.	Mult Scler. 2011 Aug;17(8):980-90. doi: 10.1177/1352458511403641. Epub 2011 May 26.	Kempen JC	Mult Scler	2011	40694			10.1177/1352458511403641
	33053703	Effect of Bout Length on Gait Measures in People with and without Parkinson's Disease during Daily Life	Shah VV, McNames J, Harker G, Mancini M, Carlson-Kuhta P, Nutt JG, El-Gohary M, Curtze C, Horak FB.	Sensors (Basel). 2020 Oct 12;20(20):5769. doi: 10.3390/s20205769.	Shah VV	Sensors (Basel)	2020	44119	PMC7601493		10.3390/s20205769
	22050974	Spring-like Ankle Foot Orthoses reduce the energy cost of walking by taking over ankle work	Bregman DJ, Harlaar J, Meskers CG, de Groot V.	Gait Posture. 2012 Jan;35(1):148-53. doi: 10.1016/j.gaitpost.2011.08.026. Epub 2011 Nov 1.	Bregman DJ	Gait Posture	2012	40852			10.1016/j.gaitpost.2011.08.026
	17875557	Effects of balance exercises on people with multiple sclerosis: a pilot study	Cattaneo D, Jonsdottir J, Zocchi M, Regola A.	Clin Rehabil. 2007 Sep;21(9):771-81. doi: 10.1177/0269215507077602.	Cattaneo D	Clin Rehabil	2007	39344			10.1177/0269215507077602
	29366377	Pulse Width Does Not Influence the Gains Achieved With Neuromuscular Electrical Stimulation in People With Multiple Sclerosis: Double-Blind, Randomized Trial	Almuklass AM, Davis L, Hamilton LD, Hebert JR, Alvarez E, Enoka RM.	Neurorehabil Neural Repair. 2018 Jan;32(1):84-93. doi: 10.1177/1545968317753681. Epub 2018 Jan 24.	Almuklass AM	Neurorehabil Neural Repair	2018	43126	PMC5811347	NIHMS930401	10.1177/1545968317753681
	28662727	Frontal brain activation changes due to dual-tasking under partial body weight support conditions in older adults with multiple sclerosis	Chaparro G, Balto JM, Sandroff BM, Holtzer R, Izzetoglu M, Motl RW, Hernandez ME.	J Neuroeng Rehabil. 2017 Jun 29;14(1):65. doi: 10.1186/s12984-017-0280-8.	Chaparro G	J Neuroeng Rehabil	2017	42917	PMC5493004		10.1186/s12984-017-0280-8
	20187737	Glide-symmetric locomotion reinforcement in patients with multiple sclerosis by visual feedback	Baram Y, Miller A.	Disabil Rehabil Assist Technol. 2010;5(5):323-6. doi: 10.3109/17483101003671717.	Baram Y	Disabil Rehabil Assist Technol	2010	40239			10.3109/17483101003671717
	23713378	[The influence of locomotor treatment using robotic body-weight-supported treadmill training on rehabilitation outcome of patients suffering from neurological disorders]	Schwartz I, Meiner Z.	Harefuah. 2013 Mar;152(3):166-71, 182, 181.	Schwartz I	Harefuah	2013	41424
	21723012	The effect of ankle foot orthosis stiffness on the energy cost of walking: a simulation study	Bregman DJ, van der Krogt MM, de Groot V, Harlaar J, Wisse M, Collins SH.	Clin Biomech (Bristol). 2011 Nov;26(9):955-61. doi: 10.1016/j.clinbiomech.2011.05.007. Epub 2011 Jun 30.	Bregman DJ	Clin Biomech (Bristol)	2011	40729			10.1016/j.clinbiomech.2011.05.007
	32553116	Ca(2+) entry through Na(V) channels generates submillisecond axonal Ca(2+) signaling	Hanemaaijer NA, Popovic MA, Wilders X, Grasman S, Pavón Arocas O, Kole MH.	Elife. 2020 Jun 17;9:e54566. doi: 10.7554/eLife.54566.	Hanemaaijer NA	Elife	2020	44002	PMC7380941		10.7554/eLife.54566
	30424780	In vivo assessment of neuroinflammation in progressive multiple sclerosis: a proof of concept study with [(18)F]DPA714 PET	Hagens MHJ, Golla SV, Wijburg MT, Yaqub M, Heijtel D, Steenwijk MD, Schober P, Brevé JJP, Schuit RC, Reekie TA, Kassiou M, van Dam AM, Windhorst AD, Killestein J, Barkhof F, van Berckel BNM, Lammertsma AA.	J Neuroinflammation. 2018 Nov 13;15(1):314. doi: 10.1186/s12974-018-1352-9.	Hagens MHJ	J Neuroinflammation	2018	43419	PMC6234549		10.1186/s12974-018-1352-9
	25370856	Automated reference region extraction and population-based input function for brain [(11)C]TMSX PET image analyses	Rissanen E, Tuisku J, Luoto P, Arponen E, Johansson J, Oikonen V, Parkkola R, Airas L, Rinne JO.	J Cereb Blood Flow Metab. 2015 Jan;35(1):157-65. doi: 10.1038/jcbfm.2014.194. Epub 2014 Nov 5.	Rissanen E	J Cereb Blood Flow Metab	2015	41949	PMC4294409		10.1038/jcbfm.2014.194
	24613411	Does GRK-β arrestin machinery work as a "switch on" for GPR17-mediated activation of intracellular signaling pathways?	Daniele S, Trincavelli ML, Fumagalli M, Zappelli E, Lecca D, Bonfanti E, Campiglia P, Abbracchio MP, Martini C.	Cell Signal. 2014 Jun;26(6):1310-25. doi: 10.1016/j.cellsig.2014.02.016. Epub 2014 Mar 5.	Daniele S	Cell Signal	2014	41710			10.1016/j.cellsig.2014.02.016
	23837526	Transient oscillatory dynamics of interferon beta signaling in macrophages	Pertsovskaya I, Abad E, Domedel-Puig N, Garcia-Ojalvo J, Villoslada P.	BMC Syst Biol. 2013 Jul 9;7:59. doi: 10.1186/1752-0509-7-59.	Pertsovskaya I	BMC Syst Biol	2013	41466	PMC3711797		10.1186/1752-0509-7-59
	40215559	Kinetics of serum NFL and GFAP and changes in cognitive functions, in MS patients treated with repeated administrations of autologous mesenchymal stem cells (MSC-NG01)	Petrou P, Kassis I, Levi Y, Yaghmour N, Epstein T, Ginzberg A, Karussis D.	J Neuroimmunol. 2025 Jun 15;403:578613. doi: 10.1016/j.jneuroim.2025.578613. Epub 2025 Apr 8.	Petrou P	J Neuroimmunol	2025	45758			10.1016/j.jneuroim.2025.578613
	30687323	A GMCSF-Neuroantigen Tolerogenic Vaccine Elicits Systemic Lymphocytosis of CD4(+) CD25(high) FOXP3(+) Regulatory T Cells in Myelin-Specific TCR Transgenic Mice Contingent Upon Low-Efficiency T Cell Antigen Receptor Recognition	Moorman CD, Curtis AD 2nd, Bastian AG, Elliott SE, Mannie MD.	Front Immunol. 2019 Jan 10;9:3119. doi: 10.3389/fimmu.2018.03119. eCollection 2018.	Moorman CD	Front Immunol	2019	43494	PMC6335336		10.3389/fimmu.2018.03119
	35093840	Recall response to COVID-19 antigen is preserved in people with multiple sclerosis on anti-CD20 medications - A pilot study	Moser T, Otto F, O'Sullivan C, Hitzl W, Pilz G, Harrer A, Trinka E, Wipfler P.	Mult Scler Relat Disord. 2022 Mar;59:103560. doi: 10.1016/j.msard.2022.103560. Epub 2022 Jan 24.	Moser T	Mult Scler Relat Disord	2022	44591	PMC8785406		10.1016/j.msard.2022.103560
	28033483	Bipedal Hopping Reveals Evidence of Advanced Neuromuscular Aging Among People With Mild Multiple Sclerosis	Kirkland MC, Downer MB, Holloway BJ, Wallack EM, Lockyer EJ, Buckle NCM, Abbott CL, Ploughman M.	J Mot Behav. 2017 Sep-Oct;49(5):505-513. doi: 10.1080/00222895.2016.1241750. Epub 2016 Dec 29.	Kirkland MC	J Mot Behav	2017	42734			10.1080/00222895.2016.1241750
	29867923	Natural Killer Cells Regulate Th17 Cells After Autologous Hematopoietic Stem Cell Transplantation for Relapsing Remitting Multiple Sclerosis	Darlington PJ, Stopnicki B, Touil T, Doucet JS, Fawaz L, Roberts ME, Boivin MN, Arbour N, Freedman MS, Atkins HL, Bar-Or A.	Front Immunol. 2018 May 7;9:834. doi: 10.3389/fimmu.2018.00834. eCollection 2018.	Darlington PJ	Front Immunol	2018	43257	PMC5951114		10.3389/fimmu.2018.00834
	28293479	MxA mRNA decrease preceding NAb detection in IFNβ-treated MS patients	Libertinova J, Meluzinova E, Matoska V, Zajac M, Kovarova I, Havrdova E, Horakova D, Tomek A, Marusic P, Bojar M.	Brain Behav. 2017 Feb 9;7(3):e00644. doi: 10.1002/brb3.644. eCollection 2017 Mar.	Libertinova J	Brain Behav	2017	42810	PMC5346526		10.1002/brb3.644
	28225274	A Rational Design of a Selective Inhibitor for Kv1.1 Channels Prevalent in Demyelinated Nerves That Improves Their Impaired Axonal Conduction	Al-Sabi A, Daly D, Hoefer P, Kinsella GK, Metais C, Pickering M, Herron C, Kaza SK, Nolan K, Dolly JO.	J Med Chem. 2017 Mar 23;60(6):2245-2256. doi: 10.1021/acs.jmedchem.6b01262. Epub 2017 Mar 13.	Al-Sabi A	J Med Chem	2017	42789			10.1021/acs.jmedchem.6b01262
	21723012	The effect of ankle foot orthosis stiffness on the energy cost of walking: a simulation study	Bregman DJ, van der Krogt MM, de Groot V, Harlaar J, Wisse M, Collins SH.	Clin Biomech (Bristol). 2011 Nov;26(9):955-61. doi: 10.1016/j.clinbiomech.2011.05.007. Epub 2011 Jun 30.	Bregman DJ	Clin Biomech (Bristol)	2011	40729			10.1016/j.clinbiomech.2011.05.007
	21635955	Population-wide principal component-based quantification of blood-brain-barrier dynamics in multiple sclerosis	Shinohara RT, Crainiceanu CM, Caffo BS, Gaitán MI, Reich DS.	Neuroimage. 2011 Aug 15;57(4):1430-46. doi: 10.1016/j.neuroimage.2011.05.038. Epub 2011 May 23.	Shinohara RT	Neuroimage	2011	40698	PMC3138825	NIHMS299211	10.1016/j.neuroimage.2011.05.038
	22781164	Multiple sites of the cleavage of 17- and 19-mer encephalytogenic oligopeptides corresponding to human myelin basic protein (MBP) by specific anti-MBP antibodies from patients with systemic lupus erythematosus	Bezuglova AM, Dmitrenok PS, Konenkova LP, Buneva VN, Nevinsky GA.	Peptides. 2012 Sep;37(1):69-78. doi: 10.1016/j.peptides.2012.07.003. Epub 2012 Jul 7.	Bezuglova AM	Peptides	2012	41102			10.1016/j.peptides.2012.07.003
	29325992	Quantitative analysis of lipid debris accumulation caused by cuprizone induced myelin degradation in different CNS areas	Ozsvár A, Szipőcs R, Ozsvár Z, Baka J, Barzó P, Tamás G, Molnár G.	Brain Res Bull. 2018 Mar;137:277-284. doi: 10.1016/j.brainresbull.2018.01.003. Epub 2018 Jan 8.	Ozsvár A	Brain Res Bull	2018	43113			10.1016/j.brainresbull.2018.01.003
	30656310	Engineering release kinetics with polyelectrolyte multilayers to modulate TLR signaling and promote immune tolerance	Tostanoski LH , Eppler HB , Xia B , Zeng X , Jewell CM .	Biomater Sci. 2019 Feb 26;7(3):798-808. doi: 10.1039/c8bm01572d.	Tostanoski LH	Biomater Sci	2019	43484	PMC6391195	NIHMS1007683	10.1039/c8bm01572d
	21965677	Novel p65 binding glucocorticoid-induced leucine zipper peptide suppresses experimental autoimmune encephalomyelitis	Srinivasan M, Janardhanam S.	J Biol Chem. 2011 Dec 30;286(52):44799-810. doi: 10.1074/jbc.M111.279257. Epub 2011 Sep 29.	Srinivasan M	J Biol Chem	2011	40820	PMC3247947		10.1074/jbc.M111.279257
	20005724	Characterization of non-lipid autotaxin inhibitors	Hoeglund AB, Howard AL, Wanjala IW, Pham TC, Parrill AL, Baker DL.	Bioorg Med Chem. 2010 Jan 15;18(2):769-76. doi: 10.1016/j.bmc.2009.11.056. Epub 2009 Nov 27.	Hoeglund AB	Bioorg Med Chem	2010	40164			10.1016/j.bmc.2009.11.056
	37818770	Feasibility of using the NewGait assistive device for correcting gait deviations in individuals with various neurological disorders: Case study	Ustinova KI, Langenderfer JE.	Physiother Res Int. 2024 Jan;29(1):e2055. doi: 10.1002/pri.2055. Epub 2023 Oct 11.	Ustinova KI	Physiother Res Int	2024	45210			10.1002/pri.2055
	29285552	Focal cortical thinning in patients with stable relapsing-remitting multiple sclerosis: cross-sectional-based novel estimation of gray matter kinetics	Orbach L, Menascu S, Hoffmann C, Miron S, Achiron A.	Neuroradiology. 2018 Feb;60(2):179-187. doi: 10.1007/s00234-017-1964-2. Epub 2017 Dec 28.	Orbach L	Neuroradiology	2018	43099			10.1007/s00234-017-1964-2
	21795651	Antibodies to MOG are transient in childhood acute disseminated encephalomyelitis	Pröbstel AK, Dornmair K, Bittner R, Sperl P, Jenne D, Magalhaes S, Villalobos A, Breithaupt C, Weissert R, Jacob U, Krumbholz M, Kuempfel T, Blaschek A, Stark W, Gärtner J, Pohl D, Rostasy K, Weber F, Forne I, Khademi M, Olsson T, Brilot F, Tantsis E, Dale RC, Wekerle H, Hohlfeld R, Banwell B, Bar-Or A, Meinl E, Derfuss T.	Neurology. 2011 Aug 9;77(6):580-8. doi: 10.1212/WNL.0b013e318228c0b1. Epub 2011 Jul 27.	Pröbstel AK	Neurology	2011	40753			10.1212/WNL.0b013e318228c0b1
	25787059	Useless hand syndrome with astereognosis in multiple sclerosis	Kamogawa K, Okuda B.	Mult Scler Relat Disord. 2015 Jan;4(1):85-7. doi: 10.1016/j.msard.2014.09.212. Epub 2014 Oct 7.	Kamogawa K	Mult Scler Relat Disord	2015	42083			10.1016/j.msard.2014.09.212
	30091993	Comparison of two different methods of image analysis for the assessment of microglial activation in patients with multiple sclerosis using (R)-[N-methyl-carbon-11]PK11195	Kang Y, Schlyer D, Kaunzner UW, Kuceyeski A, Kothari PJ, Gauthier SA.	PLoS One. 2018 Aug 9;13(8):e0201289. doi: 10.1371/journal.pone.0201289. eCollection 2018.	Kang Y	PLoS One	2018	43322	PMC6084893		10.1371/journal.pone.0201289
	21829110	Foot loading characteristics of different graduations of partial weight bearing	Gusinde J, Pauser J, Swoboda B, Gelse K, Carl HD.	Int J Rehabil Res. 2011 Sep;34(3):261-4. doi: 10.1097/MRR.0b013e3283498b25.	Gusinde J	Int J Rehabil Res	2011	40766			10.1097/MRR.0b013e3283498b25
	20738233	Polypropylene ankle foot orthoses to overcome drop-foot gait in central neurological patients: a mechanical and functional evaluation	Bregman DJ, De Groot V, Van Diggele P, Meulman H, Houdijk H, Harlaar J.	Prosthet Orthot Int. 2010 Sep;34(3):293-304. doi: 10.3109/03093646.2010.495969.	Bregman DJ	Prosthet Orthot Int	2010	40417			10.3109/03093646.2010.495969
	30562364	Longitudinal changes in the expression of IL-33 and IL-33 regulated genes in relapsing remitting MS	Sriram S, Shaginurova G, Tossberg JT, Natarajan C, Spurlock CF 3rd, Aune TM.	PLoS One. 2018 Dec 18;13(12):e0208755. doi: 10.1371/journal.pone.0208755. eCollection 2018.	Sriram S	PLoS One	2018	43453	PMC6298727		10.1371/journal.pone.0208755
	23535802	The effect of an AFO-shaped elastic band on drop-foot gait in patients with central neurological lesions	Hwang YI, Yoo WG, An DH, Heo HJ.	NeuroRehabilitation. 2013;32(2):377-83. doi: 10.3233/NRE-130858.	Hwang YI	NeuroRehabilitation	2013	41362			10.3233/NRE-130858
	22050974	Spring-like Ankle Foot Orthoses reduce the energy cost of walking by taking over ankle work	Bregman DJ, Harlaar J, Meskers CG, de Groot V.	Gait Posture. 2012 Jan;35(1):148-53. doi: 10.1016/j.gaitpost.2011.08.026. Epub 2011 Nov 1.	Bregman DJ	Gait Posture	2012	40852			10.1016/j.gaitpost.2011.08.026
	21998684	Fabrication principles and their contribution to the superior in vivo therapeutic efficacy of nano-liposomes remote loaded with glucocorticoids	Avnir Y, Turjeman K, Tulchinsky D, Sigal A, Kizelsztein P, Tzemach D, Gabizon A, Barenholz Y.	PLoS One. 2011;6(10):e25721. doi: 10.1371/journal.pone.0025721. Epub 2011 Oct 6.	Avnir Y	PLoS One	2011	40831	PMC3188566		10.1371/journal.pone.0025721
	22050952	CD49d expression as a promising biomarker to monitor natalizumab efficacy	Defer G, Mariotte D, Derache N, Toutirais O, Legros H, Cauquelin B, Le Mauff B.	J Neurol Sci. 2012 Mar 15;314(1-2):138-42. doi: 10.1016/j.jns.2011.10.005. Epub 2011 Nov 1.	Defer G	J Neurol Sci	2012	40852			10.1016/j.jns.2011.10.005
	25936777	A new role for sphingosine: Up-regulation of Fam20C, the genuine casein kinase that phosphorylates secreted proteins	Cozza G, Salvi M, Banerjee S, Tibaldi E, Tagliabracci VS, Dixon JE, Pinna LA.	Biochim Biophys Acta. 2015 Oct;1854(10 Pt B):1718-26. doi: 10.1016/j.bbapap.2015.04.023. Epub 2015 Apr 30.	Cozza G	Biochim Biophys Acta	2015	42129			10.1016/j.bbapap.2015.04.023
	26867030	The Impact of Methylprednisolone Pulses during Relapses of Multiple Sclerosis on the Kinetics of Anti-Interferon-Beta Antibodies	Giantzi V, Karapanayiotides T, Lagoudaki R, Poulatsidou KN, Lourbopoulos A, Daniilidis M, Taskos N, Milonas I, Grigoriadis N.	Eur Neurol. 2016;75(1-2):82-8. doi: 10.1159/000444319. Epub 2016 Feb 12.	Giantzi V	Eur Neurol	2016	42412			10.1159/000444319
	22750304	Probing the GTPase cycle with real-time NMR: GAP and GEF activities in cell extracts	Marshall CB, Meiri D, Smith MJ, Mazhab-Jafari MT, Gasmi-Seabrook GM, Rottapel R, Stambolic V, Ikura M.	Methods. 2012 Aug;57(4):473-85. doi: 10.1016/j.ymeth.2012.06.014. Epub 2012 Jun 28.	Marshall CB	Methods	2012	41094			10.1016/j.ymeth.2012.06.014
	21344476	Microglial cystatin F expression is a sensitive indicator for ongoing demyelination with concurrent remyelination	Ma J, Tanaka KF, Shimizu T, Bernard CC, Kakita A, Takahashi H, Pfeiffer SE, Ikenaka K.	J Neurosci Res. 2011 May;89(5):639-49. doi: 10.1002/jnr.22567. Epub 2011 Feb 22.	Ma J	J Neurosci Res	2011	40598			10.1002/jnr.22567
	27349244	Kinetic analysis of the translocator protein positron emission tomography ligand [(18)F]GE-180 in the human brain	Feeney C, Scott G, Raffel J, Roberts S, Coello C, Jolly A, Searle G, Goldstone AP, Brooks DJ, Nicholas RS, Trigg W, Gunn RN, Sharp DJ.	Eur J Nucl Med Mol Imaging. 2016 Nov;43(12):2201-2210. doi: 10.1007/s00259-016-3444-z. Epub 2016 Jun 28.	Feeney C	Eur J Nucl Med Mol Imaging	2016	42550	PMC5047949		10.1007/s00259-016-3444-z
	28825598	Peripherally derived FGF21 promotes remyelination in the central nervous system	Kuroda M, Muramatsu R, Maedera N, Koyama Y, Hamaguchi M, Fujimura H, Yoshida M, Konishi M, Itoh N, Mochizuki H, Yamashita T.	J Clin Invest. 2017 Sep 1;127(9):3496-3509. doi: 10.1172/JCI94337. Epub 2017 Aug 21.	Kuroda M	J Clin Invest	2017	42969	PMC5669554		10.1172/JCI94337
	27558754	How human IgGs against DNA recognize oligonucleotides and DNA	Andreev SL, Buneva VN, Nevinsky GA.	J Mol Recognit. 2016 Dec;29(12):596-610. doi: 10.1002/jmr.2559. Epub 2016 Aug 25.	Andreev SL	J Mol Recognit	2016	42608			10.1002/jmr.2559
	21280229	BZM055, an iodinated radiotracer candidate for PET and SPECT imaging of myelin and FTY720 brain distribution	Briard E, Orain D, Beerli C, Billich A, Streiff M, Bigaud M, Auberson YP.	ChemMedChem. 2011 Apr 4;6(4):667-77. doi: 10.1002/cmdc.201000477. Epub 2011 Jan 30.	Briard E	ChemMedChem	2011	40575			10.1002/cmdc.201000477
	29485864	Discovery of 7-Oxo-2,4,5,7-tetrahydro-6 H-pyrazolo[3,4- c]pyridine Derivatives as Potent, Orally Available, and Brain-Penetrating Receptor Interacting Protein 1 (RIP1) Kinase Inhibitors: Analysis of Structure-Kinetic Relationships	Yoshikawa M, Saitoh M, Katoh T, Seki T, Bigi SV, Shimizu Y, Ishii T, Okai T, Kuno M, Hattori H, Watanabe E, Saikatendu KS, Zou H, Nakakariya M, Tatamiya T, Nakada Y, Yogo T.	J Med Chem. 2018 Mar 22;61(6):2384-2409. doi: 10.1021/acs.jmedchem.7b01647. Epub 2018 Mar 6.	Yoshikawa M	J Med Chem	2018	43159			10.1021/acs.jmedchem.7b01647
	21775715	Modulation of inhibitory strength and kinetics facilitates regulation of persistent inward currents and motoneuron excitability following spinal cord injury	Venugopal S, Hamm TM, Crook SM, Jung R.	J Neurophysiol. 2011 Nov;106(5):2167-79. doi: 10.1152/jn.00359.2011. Epub 2011 Jul 20.	Venugopal S	J Neurophysiol	2011	40746	PMC3214109		10.1152/jn.00359.2011
	21590997	Dual-temporal resolution dynamic contrast-enhanced MRI protocol for blood-brain barrier permeability measurement in enhancing multiple sclerosis lesions	Jelescu IO, Leppert IR, Narayanan S, Araújo D, Arnold DL, Pike GB.	J Magn Reson Imaging. 2011 Jun;33(6):1291-300. doi: 10.1002/jmri.22565.	Jelescu IO	J Magn Reson Imaging	2011	40682			10.1002/jmri.22565
	20457964	Metabotropic glutamate receptor type 1 autoantibody-associated cerebellitis: a primary autoimmune disease?	Marignier R, Chenevier F, Rogemond V, Sillevis Smitt P, Renoux C, Cavillon G, Androdias G, Vukusic S, Graus F, Honnorat J, Confavreux C.	Arch Neurol. 2010 May;67(5):627-30. doi: 10.1001/archneurol.2010.51.	Marignier R	Arch Neurol	2010	40310			10.1001/archneurol.2010.51
	22038803	Affinity and catalytic heterogeneity and metal-dependence of polyclonal myelin basic protein-hydrolyzing IgGs from sera of patients with systemic lupus erythematosus	Bezuglova AM, Konenkova LP, Doronin BM, Buneva VN, Nevinsky GA.	J Mol Recognit. 2011 Nov-Dec;24(6):960-74. doi: 10.1002/jmr.1143.	Bezuglova AM	J Mol Recognit	2011	40848			10.1002/jmr.1143
	23029079	Only low frequency event-related EEG activity is compromised in multiple sclerosis: insights from an independent component clustering analysis	Kiiski H, Reilly RB, Lonergan R, Kelly S, O'Brien MC, Kinsella K, Bramham J, Burke T, O Donnchadha S, Nolan H, Hutchinson M, Tubridy N, Whelan R.	PLoS One. 2012;7(9):e45536. doi: 10.1371/journal.pone.0045536. Epub 2012 Sep 21.	Kiiski H	PLoS One	2012	41185	PMC3448656		10.1371/journal.pone.0045536
	20566326	(S)-FTY720-vinylphosphonate, an analogue of the immunosuppressive agent FTY720, is a pan-antagonist of sphingosine 1-phosphate GPCR signaling and inhibits autotaxin activity	Valentine WJ, Kiss GN, Liu J, E S, Gotoh M, Murakami-Murofushi K, Pham TC, Baker DL, Parrill AL, Lu X, Sun C, Bittman R, Pyne NJ, Tigyi G.	Cell Signal. 2010 Oct;22(10):1543-53. doi: 10.1016/j.cellsig.2010.05.023. Epub 2010 Jun 4.	Valentine WJ	Cell Signal	2010	40352	PMC3446790	NIHMS218618	10.1016/j.cellsig.2010.05.023
	21045201	CYP4F enzymes are responsible for the elimination of fingolimod (FTY720), a novel treatment of relapsing multiple sclerosis	Jin Y, Zollinger M, Borell H, Zimmerlin A, Patten CJ.	Drug Metab Dispos. 2011 Feb;39(2):191-8. doi: 10.1124/dmd.110.035378. Epub 2010 Nov 2.	Jin Y	Drug Metab Dispos	2011	40486			10.1124/dmd.110.035378
	20599429	Reconstitution of circulating lymphocyte counts in FTY720-treated MS patients	Johnson TA, Shames I, Keezer M, Lapierre Y, Haegert DG, Bar-Or A, Antel J.	Clin Immunol. 2010 Oct;137(1):15-20. doi: 10.1016/j.clim.2010.06.005.	Johnson TA	Clin Immunol	2010	40365			10.1016/j.clim.2010.06.005
	29246244	Infiltration and persistence of lymphocytes during late-stage cerebral ischemia in middle cerebral artery occlusion and photothrombotic stroke models	Feng Y, Liao S, Wei C, Jia D, Wood K, Liu Q, Wang X, Shi FD, Jin WN.	J Neuroinflammation. 2017 Dec 15;14(1):248. doi: 10.1186/s12974-017-1017-0.	Feng Y	J Neuroinflammation	2017	43086	PMC5732427		10.1186/s12974-017-1017-0
	20713088	Spatio-temporal dual effects of IκBζ dictates the caution on visual disturbance resulting from IκBζ deficiency	Ueta M, Hamuro J, Kinoshita S.	Immunol Lett. 2010 Oct 30;133(2):115. doi: 10.1016/j.imlet.2010.08.004. Epub 2010 Aug 14.	Ueta M	Immunol Lett	2010	40408			10.1016/j.imlet.2010.08.004
	25839357	Challenging AQP4 druggability for NMO-IgG antibody binding using molecular dynamics and molecular interaction fields	Mangiatordi GF, Alberga D, Siragusa L, Goracci L, Lattanzi G, Nicolotti O.	Biochim Biophys Acta. 2015 Jul;1848(7):1462-71. doi: 10.1016/j.bbamem.2015.03.019. Epub 2015 Mar 31.	Mangiatordi GF	Biochim Biophys Acta	2015	42098			10.1016/j.bbamem.2015.03.019
	33023219	Actions of FTY720 (Fingolimod), a Sphingosine-1-Phosphate Receptor Modulator, on Delayed-Rectifier K(+) Current and Intermediate-Conductance Ca(2+)-Activated K(+) Channel in Jurkat T-Lymphocytes	Chang WT, Liu PY, Wu SN.	Molecules. 2020 Oct 2;25(19):4525. doi: 10.3390/molecules25194525.	Chang WT	Molecules	2020	44111	PMC7582672		10.3390/molecules25194525
	22104144	Quinolinone-based agonists of S1P₁: use of a N-scan SAR strategy to optimize in vitro and in vivo activity	Pennington LD, Croghan MD, Sham KK, Pickrell AJ, Harrington PE, Frohn MJ, Lanman BA, Reed AB, Lee MR, Xu H, McElvain M, Xu Y, Zhang X, Fiorino M, Horner M, Morrison HG, Arnett HA, Fotsch C, Tasker AS, Wong M, Cee VJ.	Bioorg Med Chem Lett. 2012 Jan 1;22(1):527-31. doi: 10.1016/j.bmcl.2011.10.085. Epub 2011 Nov 4.	Pennington LD	Bioorg Med Chem Lett	2012	40870			10.1016/j.bmcl.2011.10.085
	23434284	Homing frequency of human T cells inferred from peripheral blood depletion kinetics after sphingosine-1-phosphate receptor blockade	Mehling M, Brinkmann V, Burgener AV, Gubser P, Luster AD, Kappos L, Hess C.	J Allergy Clin Immunol. 2013 May;131(5):1440-3.e7. doi: 10.1016/j.jaci.2012.12.1520. Epub 2013 Feb 21.	Mehling M	J Allergy Clin Immunol	2013	41331			10.1016/j.jaci.2012.12.1520
	30134246	Biochemical Properties of TAK-828F, a Potent and Selective Retinoid-Related Orphan Receptor Gamma t Inverse Agonist	Nakagawa H, Koyama R, Kamada Y, Ochida A, Kono M, Shirai J, Yamamoto S, Ambrus-Aikelin G, Sang BC, Nakayama M.	Pharmacology. 2018;102(5-6):244-252. doi: 10.1159/000492226. Epub 2018 Aug 22.	Nakagawa H	Pharmacology	2018	43335			10.1159/000492226
	23435240	Intrathecal humoral immunity to encephalitic RNA viruses	Phares TW, Stohlman SA, Bergmann CC.	Viruses. 2013 Feb 15;5(2):732-52. doi: 10.3390/v5020732.	Phares TW	Viruses	2013	41331	PMC3640523		10.3390/v5020732
	31862734	The mechanism of β-N-methylamino-l-alanine inhibition of tRNA aminoacylation and its impact on misincorporation	Han NC, Bullwinkle TJ, Loeb KF, Faull KF, Mohler K, Rinehart J, Ibba M.	J Biol Chem. 2020 Jan 31;295(5):1402-1410. doi: 10.1074/jbc.RA119.011714. Epub 2019 Dec 20.	Han NC	J Biol Chem	2020	43821	PMC6996898		10.1074/jbc.RA119.011714
	40361153	Automatic detection of human gait events: a simple but versatile 3D algorithm	Vancanneyt T, Le Moal C, Blard M, Lenoir J, Roche N, Bonnyaud C, Dubois F.	J Neuroeng Rehabil. 2025 May 13;22(1):110. doi: 10.1186/s12984-025-01544-9.	Vancanneyt T	J Neuroeng Rehabil	2025	45790	PMC12077026		10.1186/s12984-025-01544-9
	33825682	The metal cofactor zinc and interacting membranes modulate SOD1 conformation-aggregation landscape in an in vitro ALS model	Sannigrahi A, Chowdhury S, Das B, Banerjee A, Halder A, Kumar A, Saleem M, Naganathan AN, Karmakar S, Chattopadhyay K.	Elife. 2021 Apr 7;10:e61453. doi: 10.7554/eLife.61453.	Sannigrahi A	Elife	2021	44293	PMC8087447		10.7554/eLife.61453
	24590145	Novel insights into the development and maintenance of the blood-brain barrier	Engelhardt B, Liebner S.	Cell Tissue Res. 2014 Mar;355(3):687-99. doi: 10.1007/s00441-014-1811-2. Epub 2014 Mar 4.	Engelhardt B	Cell Tissue Res	2014	41703	PMC3972432		10.1007/s00441-014-1811-2
	23092256	Small molecules in stem cell research	Schmöle AC, Hübner R, Beller M, Rolfs A, Frech MJ.	Curr Pharm Biotechnol. 2013;14(1):36-45.	Schmöle AC	Curr Pharm Biotechnol	2013	41207
	28152250	Intravoxel incoherent motion MRI in the brain: Impact of the fitting model on perfusion fraction and lesion differentiability	Keil VC, Mädler B, Gielen GH, Pintea B, Hiththetiya K, Gaspranova AR, Gieseke J, Simon M, Schild HH, Hadizadeh DR.	J Magn Reson Imaging. 2017 Oct;46(4):1187-1199. doi: 10.1002/jmri.25615. Epub 2017 Feb 2.	Keil VC	J Magn Reson Imaging	2017	42769			10.1002/jmri.25615
	35234667	An automated method for precise axon reconstruction from recordings of high-density micro-electrode arrays	Buccino AP, Yuan X, Emmenegger V, Xue X, Gänswein T, Hierlemann A.	J Neural Eng. 2022 Mar 31;19(2):026026. doi: 10.1088/1741-2552/ac59a2.	Buccino AP	J Neural Eng	2022	44622	PMC7612575	EMS143887	10.1088/1741-2552/ac59a2
	36554871	RGB-Depth Camera-Based Assessment of Motor Capacity: Normative Data for Six Standardized Motor Tasks	Röhling HM, Otte K, Rekers S, Finke C, Rust R, Dorsch EM, Behnia B, Paul F, Schmitz-Hübsch T.	Int J Environ Res Public Health. 2022 Dec 17;19(24):16989. doi: 10.3390/ijerph192416989.	Röhling HM	Int J Environ Res Public Health	2022	44918	PMC9779698		10.3390/ijerph192416989
	31254387	Autologistic network model on binary data for disease progression study	Shin YE, Sang H, Liu D, Ferguson TA, Song PXK.	Biometrics. 2019 Dec;75(4):1310-1320. doi: 10.1111/biom.13111. Epub 2019 Sep 4.	Shin YE	Biometrics	2019	43646	PMC7012007	NIHMS1067634	10.1111/biom.13111
	31614602	From OPC to Oligodendrocyte: An Epigenetic Journey	Tiane A, Schepers M, Rombaut B, Hupperts R, Prickaerts J, Hellings N, van den Hove D, Vanmierlo T.	Cells. 2019 Oct 11;8(10):1236. doi: 10.3390/cells8101236.	Tiane A	Cells	2019	43755	PMC6830107		10.3390/cells8101236
	24475059	Central canal ependymal cells proliferate extensively in response to traumatic spinal cord injury but not demyelinating lesions	Lacroix S, Hamilton LK, Vaugeois A, Beaudoin S, Breault-Dugas C, Pineau I, Lévesque SA, Grégoire CA, Fernandes KJ.	PLoS One. 2014 Jan 27;9(1):e85916. doi: 10.1371/journal.pone.0085916. eCollection 2014.	Lacroix S	PLoS One	2014	41669	PMC3903496		10.1371/journal.pone.0085916
	39174092	In situ formed aldehyde-modified hyaluronic acid hydrogel with polyelectrolyte complexes of aldehyde-modified chondroitin sulfate and gelatin: An approach for minocycline delivery	Habibah T, Matonohová J, Kulhánek J, Fitzgerald U, Ingr M, Pravda M, Pandit A, Velebný V.	Carbohydr Polym. 2024 Nov 1;343:122455. doi: 10.1016/j.carbpol.2024.122455. Epub 2024 Jul 2.	Habibah T	Carbohydr Polym	2024	45526			10.1016/j.carbpol.2024.122455
	31961649	Synthesis and Preclinical Evaluation of an (18)F-Labeled Synaptic Vesicle Glycoprotein 2A PET Imaging Probe: [(18)F]SynVesT-2	Cai Z, Li S, Zhang W, Pracitto R, Wu X, Baum E, Finnema SJ, Holden D, Toyonaga T, Lin SF, Lindemann M, Shirali A, Labaree DC, Ropchan J, Nabulsi N, Carson RE, Huang Y.	ACS Chem Neurosci. 2020 Feb 19;11(4):592-603. doi: 10.1021/acschemneuro.9b00618. Epub 2020 Feb 4.	Cai Z	ACS Chem Neurosci	2020	43852			10.1021/acschemneuro.9b00618
	28769068	Synergistic Strategy for Multicolor Two-photon Microscopy: Application to the Analysis of Germinal Center Reactions In Vivo	Rakhymzhan A, Leben R, Zimmermann H, Günther R, Mex P, Reismann D, Ulbricht C, Acs A, Brandt AU, Lindquist RL, Winkler TH, Hauser AE, Niesner RA.	Sci Rep. 2017 Aug 2;7(1):7101. doi: 10.1038/s41598-017-07165-0.	Rakhymzhan A	Sci Rep	2017	42951	PMC5540998		10.1038/s41598-017-07165-0
	23092910	Diffuse cerebral language representation in tuberous sclerosis complex	Gallagher A, Tanaka N, Suzuki N, Liu H, Thiele EA, Stufflebeam SM.	Epilepsy Res. 2013 Mar;104(1-2):125-33. doi: 10.1016/j.eplepsyres.2012.09.011. Epub 2012 Oct 23.	Gallagher A	Epilepsy Res	2013	41207	PMC3574215	NIHMS416912	10.1016/j.eplepsyres.2012.09.011
	31895541	Kinetic Variability in Seeded Formation of ALS-Linked SOD1 Fibrils Across Multiple Generations	Baumer KM, Koone JC, Shaw BF.	ACS Chem Neurosci. 2020 Feb 5;11(3):304-313. doi: 10.1021/acschemneuro.9b00464. Epub 2020 Jan 15.	Baumer KM	ACS Chem Neurosci	2020	43833			10.1021/acschemneuro.9b00464
	34237711	Spatio-temporal equalization multi-window algorithm for asynchronous SSVEP-based BCI	Yang C, Yan X, Wang Y, Chen Y, Zhang H, Gao X.	J Neural Eng. 2021 Jul 26;18(4). doi: 10.1088/1741-2552/ac127f.	Yang C	J Neural Eng	2021	44385			10.1088/1741-2552/ac127f
	34751579	Aggregation and the Intrinsic Structural Disorder of Dipeptide Repeat Peptides of C9orf72-Related Amyotrophic Lateral Sclerosis and Frontotemporal Dementia Characterized by NMR	Krishnarjuna B, Ivanova MI, Ramamoorthy A.	J Phys Chem B. 2021 Nov 18;125(45):12446-12456. doi: 10.1021/acs.jpcb.1c08149. Epub 2021 Nov 9.	Krishnarjuna B	J Phys Chem B	2021	44509			10.1021/acs.jpcb.1c08149
	23508625	The different clinical effects of anti-BLyS, anti-APRIL and anti-CD20 antibodies point at a critical pathogenic role of γ-herpesvirus infected B cells in the marmoset EAE model	Anwar Jagessar S, Fagrouch Z, Heijmans N, Bauer J, Laman JD, Oh L, Migone T, Verschoor EJ, 't Hart BA.	J Neuroimmune Pharmacol. 2013 Jun;8(3):727-38. doi: 10.1007/s11481-013-9448-6. Epub 2013 Mar 19.	Anwar Jagessar S	J Neuroimmune Pharmacol	2013	41353			10.1007/s11481-013-9448-6
	29665816	Selective localization of IgG from cerebrospinal fluid to brain parenchyma	Mørch MT, Sørensen SF, Khorooshi R, Asgari N, Owens T.	J Neuroinflammation. 2018 Apr 17;15(1):110. doi: 10.1186/s12974-018-1159-8.	Mørch MT	J Neuroinflammation	2018	43209	PMC5904996		10.1186/s12974-018-1159-8
	26823290	Laquinimod dampens hyperactive cytokine production in Huntington's disease patient myeloid cells	Dobson L, Träger U, Farmer R, Hayardeny L, Loupe P, Hayden MR, Tabrizi SJ.	J Neurochem. 2016 Jun;137(5):782-94. doi: 10.1111/jnc.13553. Epub 2016 Apr 5.	Dobson L	J Neurochem	2016	42399	PMC4982105		10.1111/jnc.13553
	27576335	Silver nanoparticles exhibit size-dependent differential toxicity and induce expression of syncytin-1 in FA-AML1 and MOLT-4 leukaemia cell lines	Alqahtani S, Promtong P, Oliver AW, He XT, Walker TD, Povey A, Hampson L, Hampson IN.	Mutagenesis. 2016 Nov;31(6):695-702. doi: 10.1093/mutage/gew043. Epub 2016 Aug 30.	Alqahtani S	Mutagenesis	2016	42614			10.1093/mutage/gew043
	37540312	Comparison of Two Therapeutic Approaches of Cerebellar Transcranial Direct Current Stimulation in a Sardinian Family Affected by Spinocerebellar Ataxia 38: a Clinical and Computerized 3D Gait Analysis Study	Sanna A, Pau M, Pilia G, Porta M, Casu G, Secci V, Cartella E, Demattia A, Firinu S, Pau C, Milia A, Cocco E, Tacconi P.	Cerebellum. 2024 Jun;23(3):973-980. doi: 10.1007/s12311-023-01590-w. Epub 2023 Aug 4.	Sanna A	Cerebellum	2024	45142			10.1007/s12311-023-01590-w
	38690758	pHusion - a robust and versatile toolset for automated detection and analysis of exocytosis	O'Shaughnessy EC, Lam M, Ryken SE, Wiesner T, Lukasik K, Zuchero JB, Leterrier C, Adalsteinsson D, Gupton SL.	J Cell Sci. 2024 Oct 15;137(20):jcs261828. doi: 10.1242/jcs.261828. Epub 2024 Jun 7.	O'Shaughnessy EC	J Cell Sci	2024	45413	PMC11190432		10.1242/jcs.261828
	35414041	Consensus Paper: Ataxic Gait	Cabaraux P, Agrawal SK, Cai H, Calabro RS, Casali C, Damm L, Doss S, Habas C, Horn AKE, Ilg W, Louis ED, Mitoma H, Monaco V, Petracca M, Ranavolo A, Rao AK, Ruggieri S, Schirinzi T, Serrao M, Summa S, Strupp M, Surgent O, Synofzik M, Tao S, Terasi H, Torres-Russotto D, Travers B, Roper JA, Manto M.	Cerebellum. 2023 Jun;22(3):394-430. doi: 10.1007/s12311-022-01373-9. Epub 2022 Apr 12.	Cabaraux P	Cerebellum	2023	44664			10.1007/s12311-022-01373-9
	35505609	Toxic SOD1 trimers are off-pathway in the formation of amyloid-like fibrils in ALS	Hnath B, Dokholyan NV.	Biophys J. 2022 Jun 7;121(11):2084-2095. doi: 10.1016/j.bpj.2022.04.037. Epub 2022 May 3.	Hnath B	Biophys J	2022	44685	PMC9247475		10.1016/j.bpj.2022.04.037
	27597161	Discovery of a new structural class of competitive hDHODH inhibitors with in vitro and in vivo anti-inflammatory, immunosuppressive effects	Shen W, Ren X, Zhu J, Xu Y, Lin J, Li Y, Zhao F, Zheng H, Li R, Cui X, Zhang X, Lu X, Zheng Z.	Eur J Pharmacol. 2016 Nov 15;791:205-212. doi: 10.1016/j.ejphar.2016.09.004. Epub 2016 Sep 3.	Shen W	Eur J Pharmacol	2016	42620			10.1016/j.ejphar.2016.09.004
	26406496	Inflammation Modulates RLIP76/RALBP1 Electrophile-Glutathione Conjugate Transporter and Housekeeping Genes in Human Blood-Brain Barrier Endothelial Cells	Bennani-Baiti B, Toegel S, Viernstein H, Urban E, Noe CR, Bennani-Baiti IM.	PLoS One. 2015 Sep 25;10(9):e0139101. doi: 10.1371/journal.pone.0139101. eCollection 2015.	Bennani-Baiti B	PLoS One	2015	42273	PMC4583384		10.1371/journal.pone.0139101
	37743737	Longitudinal serum neurofilament light kinetics in post-anoxic encephalopathy	Disanto G, Villa M, Maleska Maceski A, Prosperetti C, Gobbi C, Kuhle J, Cassina T, Agazzi P.	Ann Clin Transl Neurol. 2023 Dec;10(12):2407-2412. doi: 10.1002/acn3.51903. Epub 2023 Sep 25.	Disanto G	Ann Clin Transl Neurol	2023	45194	PMC10723239		10.1002/acn3.51903
	36220441	Long-term air pollution and risk of amyotrophic lateral sclerosis mortality in the Women's Health Initiative cohort	Malek AM, Arena VC, Song R, Whitsel EA, Rager JR, Stewart J, Yanosky JD, Liao D, Talbott EO.	Environ Res. 2023 Jan 1;216(Pt 1):114510. doi: 10.1016/j.envres.2022.114510. Epub 2022 Oct 8.	Malek AM	Environ Res	2023	44845			10.1016/j.envres.2022.114510
	26872054	Th17 Pathway As a Target for Multipotent Stromal Cell Therapy in Dogs: Implications for Translational Research	Kol A, Walker NJ, Nordstrom M, Borjesson DL.	PLoS One. 2016 Feb 12;11(2):e0148568. doi: 10.1371/journal.pone.0148568. eCollection 2016.	Kol A	PLoS One	2016	42413	PMC4752288		10.1371/journal.pone.0148568
	33496918	Immune Cell Infiltration into the Brain After Ischemic Stroke in Humans Compared to Mice and Rats: a Systematic Review and Meta-Analysis	Beuker C, Strecker JK, Rawal R, Schmidt-Pogoda A, Ruck T, Wiendl H, Klotz L, Schäbitz WR, Sommer CJ, Minnerup H, Meuth SG, Minnerup J.	Transl Stroke Res. 2021 Dec;12(6):976-990. doi: 10.1007/s12975-021-00887-4. Epub 2021 Jan 26.	Beuker C	Transl Stroke Res	2021	44222	PMC8557159		10.1007/s12975-021-00887-4
	30844504	DIVE: A spatiotemporal progression model of brain pathology in neurodegenerative disorders	Marinescu RV, Eshaghi A, Lorenzi M, Young AL, Oxtoby NP, Garbarino S, Crutch SJ, Alexander DC; Alzheimer's Disease Neuroimaging Initiative.	Neuroimage. 2019 May 15;192:166-177. doi: 10.1016/j.neuroimage.2019.02.053. Epub 2019 Mar 4.	Marinescu RV	Neuroimage	2019	43532			10.1016/j.neuroimage.2019.02.053
	36758456	Dynamics of progressive degeneration of major spinal pathways following spinal cord injury: A longitudinal study	Schading S, David G, Max Emmenegger T, Achim C, Thompson A, Weiskopf N, Curt A, Freund P.	Neuroimage Clin. 2023;37:103339. doi: 10.1016/j.nicl.2023.103339. Epub 2023 Feb 1.	Schading S	Neuroimage Clin	2023	44966	PMC9939725		10.1016/j.nicl.2023.103339
	29210928	Retinal Ganglion Cell Topography in Patients With Visual Pathway Pathology	Zehnder S, Wildberger H, Hanson JVM, Lukas S, Pelz S, Landau K, Wichmann W, Gerth-Kahlert C.	J Neuroophthalmol. 2018 Jun;38(2):172-178. doi: 10.1097/WNO.0000000000000589.	Zehnder S	J Neuroophthalmol	2018	43076			10.1097/WNO.0000000000000589
	38629411	Astrocytic uptake of posttranslationally modified amyloid-β leads to endolysosomal system disruption and induction of pro-inflammatory signaling	Wirth S, Schlößer A, Beiersdorfer A, Schweizer M, Woo MS, Friese MA, Lohr C, Grochowska KM.	Glia. 2024 Aug;72(8):1451-1468. doi: 10.1002/glia.24539. Epub 2024 Apr 17.	Wirth S	Glia	2024	45399			10.1002/glia.24539
	36189728	Herpes simplex virus and rates of cognitive decline or whole brain atrophy in the Dominantly Inherited Alzheimer Network	Warren-Gash C, Cadogan SL, Nicholas JM, Breuer JM, Shah D, Pearce N, Shiekh S, Smeeth L, Farlow MR, Mori H, Gordon BA, Nuebling G, McDade E, Bateman RJ, Schofield PR, Lee JH, Morris JC, Cash DM, Fox NC, Ridha BH, Rossor MN; Dominantly Inherited Alzheimer Network.	Ann Clin Transl Neurol. 2022 Nov;9(11):1727-1738. doi: 10.1002/acn3.51669. Epub 2022 Oct 3.	Warren-Gash C	Ann Clin Transl Neurol	2022	44837	PMC9639627		10.1002/acn3.51669
	38750052	Cell-mediated cytotoxicity within CSF and brain parenchyma in spinal muscular atrophy unaltered by nusinersen treatment	Lu IN, Cheung PF, Heming M, Thomas C, Giglio G, Leo M, Erdemir M, Wirth T, König S, Dambietz CA, Schroeter CB, Nelke C, Siveke JT, Ruck T, Klotz L, Haider C, Höftberger R, Kleinschnitz C, Wiendl H, Hagenacker T, Meyer Zu Horste G.	Nat Commun. 2024 May 15;15(1):4120. doi: 10.1038/s41467-024-48195-3.	Lu IN	Nat Commun	2024	45427	PMC11096380		10.1038/s41467-024-48195-3
	40049186	Global, regional, and national prevalence of adult overweight and obesity, 1990-2021, with forecasts to 2050: a forecasting study for the Global Burden of Disease Study 2021	GBD 2021 Adult BMI Collaborators.	Lancet. 2025 Mar 8;405(10481):813-838. doi: 10.1016/S0140-6736(25)00355-1. Epub 2025 Mar 3.	GBD 2021 Adult BMI Collaborators	Lancet	2025	45722	PMC11920007		10.1016/S0140-6736(25)00355-1
	34413373	Regional grey matter microstructural changes and volume loss according to disease duration in multiple sclerosis patients	Solana E, Martinez-Heras E, Montal V, Vilaplana E, Lopez-Soley E, Radua J, Sola-Valls N, Montejo C, Blanco Y, Pulido-Valdeolivas I, Sepúlveda M, Andorra M, Berenguer J, Villoslada P, Martinez-Lapiscina EH, Prados F, Saiz A, Fortea J, Llufriu S.	Sci Rep. 2021 Aug 19;11(1):16805. doi: 10.1038/s41598-021-96132-x.	Solana E	Sci Rep	2021	44428	PMC8376987		10.1038/s41598-021-96132-x
	28938101	Exposure to particulate matter air pollution and risk of multiple sclerosis in two large cohorts of US nurses	Palacios N, Munger KL, Fitzgerald KC, Hart JE, Chitnis T, Ascherio A, Laden F.	Environ Int. 2017 Dec;109:64-72. doi: 10.1016/j.envint.2017.07.013. Epub 2017 Sep 20.	Palacios N	Environ Int	2017	43001	PMC10082591	NIHMS1878365	10.1016/j.envint.2017.07.013
	24733382	MxA mRNA quantification and disability progression in interferon beta-treated multiple sclerosis patients	Serana F, Imberti L, Amato MP, Comi G, Gasperini C, Ghezzi A, Martinelli V, Provinciali L, Rottoli MR, Sotgiu S, Stecchi S, Vecchio M, Zaffaroni M, Cordioli C, Capra R.	PLoS One. 2014 Apr 14;9(4):e94794. doi: 10.1371/journal.pone.0094794. eCollection 2014.	Serana F	PLoS One	2014	41745	PMC3986392		10.1371/journal.pone.0094794
	26247511	Neurorehabilitation Strategies Focusing on Ankle Control Improve Mobility and Posture in Persons With Multiple Sclerosis	Davies BL, Arpin DJ, Volkman KG, Corr B, Reelfs H, Harbourne RT, Healey K, Zabad R, Kurz MJ.	J Neurol Phys Ther. 2015 Oct;39(4):225-32. doi: 10.1097/NPT.0000000000000100.	Davies BL	J Neurol Phys Ther	2015	42223			10.1097/NPT.0000000000000100
	34695999	ROBOGait: A Mobile Robotic Platform for Human Gait Analysis in Clinical Environments	Guffanti D, Brunete A, Hernando M, Rueda J, Navarro E.	Sensors (Basel). 2021 Oct 13;21(20):6786. doi: 10.3390/s21206786.	Guffanti D	Sensors (Basel)	2021	44495	PMC8540656		10.3390/s21206786
	34639597	A Scoping Review on Minimum Foot Clearance: An Exploration of Level-Ground Clearance in Individuals with Abnormal Gait	Al Bochi A, Delfi G, Dutta T.	Int J Environ Res Public Health. 2021 Sep 29;18(19):10289. doi: 10.3390/ijerph181910289.	Al Bochi A	Int J Environ Res Public Health	2021	44482	PMC8508348		10.3390/ijerph181910289
	32012247	Syncytin-1/HERV-W envelope is an early activation marker of leukocytes and is upregulated in multiple sclerosis patients	Garcia-Montojo M, Rodriguez-Martin E, Ramos-Mozo P, Ortega-Madueño I, Dominguez-Mozo MI, Arias-Leal A, García-Martínez MÁ, Casanova I, Galan V, Arroyo R, Álvarez-Lafuente R, Villar LM.	Eur J Immunol. 2020 May;50(5):685-694. doi: 10.1002/eji.201948423. Epub 2020 Feb 11.	Garcia-Montojo M	Eur J Immunol	2020	43865			10.1002/eji.201948423
	36126536	The relationship between energy cost of walking, ankle push-off and walking speed in persons with multiple sclerosis	Visch L, Oudenhoven LM, Timmermans ST, Beckerman H, Rietberg MB, de Groot V, van der Krogt MM.	Gait Posture. 2022 Oct;98:160-166. doi: 10.1016/j.gaitpost.2022.08.015. Epub 2022 Aug 24.	Visch L	Gait Posture	2022	44824			10.1016/j.gaitpost.2022.08.015
	34932643	Evaluation of upper extremity ataxia through image processing in individuals with multiple sclerosis	Erdeo F, Yildiz İ, Uca AU, Altaş M.	Arq Neuropsiquiatr. 2022 Apr;80(4):384-390. doi: 10.1590/0004-282X-ANP-2020-0587.	Erdeo F	Arq Neuropsiquiatr	2022	44551	PMC9173211		10.1590/0004-282X-ANP-2020-0587
	28715271	Comparison of trunk impairment scale versions 1.0 and 2.0 in people with multiple sclerosis: A validation study	Nilsagård Y, Carling A, Davidsson O, Franzén L, Forsberg A.	Physiother Theory Pract. 2017 Oct;33(10):772-779. doi: 10.1080/09593985.2017.1346025. Epub 2017 Jul 17.	Nilsagård Y	Physiother Theory Pract	2017	42934			10.1080/09593985.2017.1346025
	26762672	Prolonged-release fampridine in multiple sclerosis: Improved ambulation effected by changes in walking pattern	Zörner B, Filli L, Reuter K, Kapitza S, Lörincz L, Sutter T, Weller D, Farkas M, Easthope CS, Czaplinski A, Weller M, Linnebank M.	Mult Scler. 2016 Oct;22(11):1463-1475. doi: 10.1177/1352458515622695. Epub 2016 Jan 13.	Zörner B	Mult Scler	2016	42384			10.1177/1352458515622695
	34086851	Distinct effect of prenatal and postnatal brain expression across 20 brain disorders and anthropometric social traits: a systematic study of spatiotemporal modularity	Jia P, Manuel AM, Fernandes BS, Dai Y, Zhao Z.	Brief Bioinform. 2021 Nov 5;22(6):bbab214. doi: 10.1093/bib/bbab214.	Jia P	Brief Bioinform	2021	44351	PMC8575009		10.1093/bib/bbab214
	36905050	An Adaptive Pedaling Assistive Device for Asymmetric Torque Assistant in Cycling	Lozinski J, Heidary SH, Brandon SCE, Komeili A.	Sensors (Basel). 2023 Mar 6;23(5):2846. doi: 10.3390/s23052846.	Lozinski J	Sensors (Basel)	2023	44996	PMC10007182		10.3390/s23052846
	28898816	Impaired heel to toe progression during gait is related to reduced ankle range of motion in people with Multiple Sclerosis	Psarakis M, Greene D, Moresi M, Baker M, Stubbs P, Brodie M, Lord S, Hoang P.	Clin Biomech (Bristol). 2017 Nov;49:96-100. doi: 10.1016/j.clinbiomech.2017.08.012. Epub 2017 Sep 1.	Psarakis M	Clin Biomech (Bristol)	2017	42991			10.1016/j.clinbiomech.2017.08.012
	21764463	Lymphocyte calcium influx kinetics in multiple sclerosis treated without or with interferon β	Toldi G, Folyovich A, Simon Z, Zsiga K, Kaposi A, Mészáros G, Tulassay T, Vásárhelyi B.	J Neuroimmunol. 2011 Aug 15;237(1-2):80-6. doi: 10.1016/j.jneuroim.2011.06.008. Epub 2011 Jul 20.	Toldi G	J Neuroimmunol	2011	40743			10.1016/j.jneuroim.2011.06.008
	29574556	Fatigue, as measured using the Modified Fatigue Impact Scale, is a predictor of processing speed improvement induced by exercise in patients with multiple sclerosis: data from a randomized controlled trial	Coghe G, Corona F, Marongiu E, Fenu G, Frau J, Lorefice L, Crisafulli A, Galli M, Concu A, Marrosu MG, Pau M, Cocco E.	J Neurol. 2018 Jun;265(6):1328-1333. doi: 10.1007/s00415-018-8836-5. Epub 2018 Mar 24.	Coghe G	J Neurol	2018	43185			10.1007/s00415-018-8836-5
	26239223	Walking improvements with nabiximols in patients with multiple sclerosis	Coghe G, Pau M, Corona F, Frau J, Lorefice L, Fenu G, Spinicci G, Mamusa E, Musu L, Massole S, Massa R, Marrosu MG, Cocco E.	J Neurol. 2015 Nov;262(11):2472-7. doi: 10.1007/s00415-015-7866-5. Epub 2015 Aug 5.	Coghe G	J Neurol	2015	42221			10.1007/s00415-015-7866-5
	30004841	Unlocking Human Brain Metabolism by Genome-Scale and Multiomics Metabolic Models: Relevance for Neurology Research, Health, and Disease	Sertbas M, Ulgen KO.	OMICS. 2018 Jul;22(7):455-467. doi: 10.1089/omi.2018.0088.	Sertbas M	OMICS	2018	43295			10.1089/omi.2018.0088
	28039494	Demyelination patterns in a mathematical model of multiple sclerosis	Lombardo MC, Barresi R, Bilotta E, Gargano F, Pantano P, Sammartino M.	J Math Biol. 2017 Aug;75(2):373-417. doi: 10.1007/s00285-016-1087-0. Epub 2016 Dec 30.	Lombardo MC	J Math Biol	2017	42736			10.1007/s00285-016-1087-0
	40122015	Within-session dual-task walking practice improves gait variability in older adults with multiple sclerosis	Hernandez ME, Motl RW, Foley FW, Izzetoglu M, Wagshul M, Holtzer R.	Gait Posture. 2025 Jun;119:171-177. doi: 10.1016/j.gaitpost.2025.03.011. Epub 2025 Mar 19.	Hernandez ME	Gait Posture	2025	45739	PMC12048238	NIHMS2072260	10.1016/j.gaitpost.2025.03.011
	32459173	Remyelination alters the pattern of myelin in the cerebral cortex	Orthmann-Murphy J, Call CL, Molina-Castro GC, Hsieh YC, Rasband MN, Calabresi PA, Bergles DE.	Elife. 2020 May 27;9:e56621. doi: 10.7554/eLife.56621.	Orthmann-Murphy J	Elife	2020	43979	PMC7292648		10.7554/eLife.56621
	39963134	Blood biomarker dynamics in people with relapsing multiple sclerosis treated with cladribine tablets: results of the 2-year MAGNIFY-MS study	Wiendl H, Barkhof F, Montalban X, Achiron A, Derfuss T, Chan A, Hodgkinson S, Prat A, Leocani L, Schmierer K, Sellebjerg F, Vermersch P, Jin H, Chudecka A, Kloetgen A, Lin D, Gardner L, De Stefano N.	Front Immunol. 2025 Feb 3;16:1512189. doi: 10.3389/fimmu.2025.1512189. eCollection 2025.	Wiendl H	Front Immunol	2025	45706	PMC11830603		10.3389/fimmu.2025.1512189
	27497974	Quantification of Gait Abnormalities in Healthy-Looking Multiple Sclerosis Patients (with Expanded Disability Status Scale 0-1.5)	Novotna K, Sobisek L, Horakova D, Havrdova E, Lizrova Preiningerova J.	Eur Neurol. 2016;76(3-4):99-104. doi: 10.1159/000448091. Epub 2016 Aug 6.	Novotna K	Eur Neurol	2016	42590			10.1159/000448091
	21177394	Use of MR venography for characterization of the extracranial venous system in patients with multiple sclerosis and healthy control subjects	Zivadinov R, Lopez-Soriano A, Weinstock-Guttman B, Schirda CV, Magnano CR, Dolic K, Kennedy CL, Brooks CL, Reuther JA, Hunt K, Andrews M, Dwyer MG, Hojnacki DW.	Radiology. 2011 Feb;258(2):562-70. doi: 10.1148/radiol.10101387. Epub 2010 Dec 21.	Zivadinov R	Radiology	2011	40536			10.1148/radiol.10101387
	20400312	The effect of textured insoles on gait patterns of people with multiple sclerosis	Kelleher KJ, Spence WD, Solomonidis S, Apatsidis D.	Gait Posture. 2010 May;32(1):67-71. doi: 10.1016/j.gaitpost.2010.03.008. Epub 2010 Apr 18.	Kelleher KJ	Gait Posture	2010	40288			10.1016/j.gaitpost.2010.03.008
	27373745	Two Different Types of High-Frequency Physical Therapy Promote Improvements in the Balance and Mobility of Persons With Multiple Sclerosis	Davies BL, Arpin DJ, Liu M, Reelfs H, Volkman KG, Healey K, Zabad R, Kurz MJ.	Arch Phys Med Rehabil. 2016 Dec;97(12):2095-2101.e3. doi: 10.1016/j.apmr.2016.05.024. Epub 2016 Jul 1.	Davies BL	Arch Phys Med Rehabil	2016	42556			10.1016/j.apmr.2016.05.024
	34112028	Strategies for maintaining dynamic balance in persons with neurological disorders during overground walking	Lencioni T, Anastasi D, Carpinella I, Castagna A, Crippa A, Gervasoni E, Marzegan A, Rabuffetti M, Pelosin E, Cattaneo D, Ferrarin M.	Proc Inst Mech Eng H. 2021 Sep;235(9):1079-1087. doi: 10.1177/09544119211023624. Epub 2021 Jun 11.	Lencioni T	Proc Inst Mech Eng H	2021	44358			10.1177/09544119211023624
	35305426	Lymphopenia in Multiple Sclerosis patients treated with Ocrelizumab is associated with an effect on CD8 T cells	Abbadessa G, Maida E, Miele G, Lavorgna L, Marfia GA, Valentino P, De Martino A, Cavalla P, Bonavita S.	Mult Scler Relat Disord. 2022 Apr;60:103740. doi: 10.1016/j.msard.2022.103740. Epub 2022 Mar 12.	Abbadessa G	Mult Scler Relat Disord	2022	44639			10.1016/j.msard.2022.103740
	32089782	IgG-Dependent Dismutation of Superoxide in Patients with Different Types of Multiple Sclerosis and Healthy Subjects	Smirnova LP, Mednova IA, Krotenko NM, Alifirova VM, Ivanova SA.	Oxid Med Cell Longev. 2020 Feb 5;2020:8171020. doi: 10.1155/2020/8171020. eCollection 2020.	Smirnova LP	Oxid Med Cell Longev	2020	43886	PMC7025067		10.1155/2020/8171020
	28084119	Quantitative assessment of the effects of 6 months of adapted physical activity on gait in people with multiple sclerosis: a randomized controlled trial	Pau M, Corona F, Coghe G, Marongiu E, Loi A, Crisafulli A, Concu A, Galli M, Marrosu MG, Cocco E.	Disabil Rehabil. 2018 Jan;40(2):144-151. doi: 10.1080/09638288.2016.1244291. Epub 2017 Jan 13.	Pau M	Disabil Rehabil	2018	42749			10.1080/09638288.2016.1244291
	28394418	Population-Based Pharmacokinetic and Exposure-Efficacy Analyses of Peginterferon Beta-1a in Patients With Relapsing Multiple Sclerosis	Hu X, Hang Y, Cui Y, Zhang J, Liu S, Seddighzadeh A, Deykin A, Nestorov I.	J Clin Pharmacol. 2017 Aug;57(8):1005-1016. doi: 10.1002/jcph.883. Epub 2017 Apr 10.	Hu X	J Clin Pharmacol	2017	42836	PMC5516189		10.1002/jcph.883
	36744792	Imaging CD19+ B Cells in an Experimental Autoimmune Encephalomyelitis Mouse Model using Positron Emission Tomography	Reyes ST, Azevedo EC, Cropper HC, Nagy S, Deal EM, Chaney AM, James ML.	J Vis Exp. 2023 Jan 20;(191). doi: 10.3791/64133.	Reyes ST	J Vis Exp	2023	44963			10.3791/64133
	36410538	Recent insights into the roles of circular RNAs in human brain development and neurologic diseases	Najafi S, Aghaei Zarch SM, Majidpoor J, Pordel S, Aghamiri S, Fatih Rasul M, Asemani Y, Vakili O, Mohammadi V, Movahedpour A, Arghiani N.	Int J Biol Macromol. 2023 Jan 15;225:1038-1048. doi: 10.1016/j.ijbiomac.2022.11.166. Epub 2022 Nov 19.	Najafi S	Int J Biol Macromol	2023	44886			10.1016/j.ijbiomac.2022.11.166
	39934841	Neuropathological stages of neuronal, astrocytic and oligodendrocytic alpha-synuclein pathology in Parkinson's disease	Otero-Jimenez M, Wojewska MJ, Binding LP, Jogaudaite S, Gray-Rodriguez S, Young AL, Gentleman S, Alegre-Abarrategui J.	Acta Neuropathol Commun. 2025 Feb 11;13(1):25. doi: 10.1186/s40478-025-01944-x.	Otero-Jimenez M	Acta Neuropathol Commun	2025	45699	PMC11816504		10.1186/s40478-025-01944-x
	32707529	Backward walking sensitively detects fallers in persons with multiple sclerosis	Edwards EM, Daugherty AM, Nitta M, Atalla M, Fritz NE.	Mult Scler Relat Disord. 2020 Oct;45:102390. doi: 10.1016/j.msard.2020.102390. Epub 2020 Jul 10.	Edwards EM	Mult Scler Relat Disord	2020	44037			10.1016/j.msard.2020.102390
	33804840	Towards Human Motion Tracking Enhanced by Semi-Continuous Ultrasonic Time-of-Flight Measurements	Jahren SE, Aakvaag N, Strisland F, Vogl A, Liberale A, Liverud AE.	Sensors (Basel). 2021 Mar 24;21(7):2259. doi: 10.3390/s21072259.	Jahren SE	Sensors (Basel)	2021	44289	PMC8037013		10.3390/s21072259
	23294680	Effects of different focus of attention rehabilitative training on gait performance in Multiple Sclerosis patients	Shafizadeh M, Platt GK, Mohammadi B.	J Bodyw Mov Ther. 2013 Jan;17(1):28-34. doi: 10.1016/j.jbmt.2012.04.005. Epub 2012 May 10.	Shafizadeh M	J Bodyw Mov Ther	2013	41283			10.1016/j.jbmt.2012.04.005
	28241776	The effectiveness of Robot-Assisted Gait Training versus conventional therapy on mobility in severely disabled progressIve MultiplE sclerosis patients (RAGTIME): study protocol for a randomized controlled trial	Straudi S, Manfredini F, Lamberti N, Zamboni P, Bernardi F, Marchetti G, Pinton P, Bonora M, Secchiero P, Tisato V, Volpato S, Basaglia N.	Trials. 2017 Feb 27;18(1):88. doi: 10.1186/s13063-017-1838-2.	Straudi S	Trials	2017	42795	PMC5330064		10.1186/s13063-017-1838-2
	29439120	Improved Visualization of Cortical Lesions in Multiple Sclerosis Using 7T MP2RAGE	Beck ES, Sati P, Sethi V, Kober T, Dewey B, Bhargava P, Nair G, Cortese IC, Reich DS.	AJNR Am J Neuroradiol. 2018 Mar;39(3):459-466. doi: 10.3174/ajnr.A5534. Epub 2018 Feb 8.	Beck ES	AJNR Am J Neuroradiol	2018	43145	PMC6082739	NIHMS926361	10.3174/ajnr.A5534
	31068930	In the Right Place, at the Right Time: Spatiotemporal Conditions Determining Plasma Cell Survival and Function	Lindquist RL, Niesner RA, Hauser AE.	Front Immunol. 2019 Apr 24;10:788. doi: 10.3389/fimmu.2019.00788. eCollection 2019.	Lindquist RL	Front Immunol	2019	43595	PMC6491733		10.3389/fimmu.2019.00788
	23463168	Protein fibrillation and nanoparticle interactions: opportunities and challenges	Mahmoudi M, Kalhor HR, Laurent S, Lynch I.	Nanoscale. 2013 Apr 7;5(7):2570-88. doi: 10.1039/c3nr33193h.	Mahmoudi M	Nanoscale	2013	41340			10.1039/c3nr33193h
	38568213	Phosphorylation of the compartmentalized PKA substrate TAF15 regulates RNA-protein interactions	Feichtner A, Enzler F, Kugler V, Hoppe K, Mair S, Kremser L, Lindner H, Huber RG, Stelzl U, Stefan E, Torres-Quesada O.	Cell Mol Life Sci. 2024 Apr 3;81(1):162. doi: 10.1007/s00018-024-05204-4.	Feichtner A	Cell Mol Life Sci	2024	45385	PMC10991009		10.1007/s00018-024-05204-4
	25736057	TRAIL and TRAIL receptors splice variants during long-term interferon β treatment of patients with multiple sclerosis: evaluation as biomarkers for therapeutic response	López-Gómez C, Oliver-Martos B, Pinto-Medel MJ, Suardiaz M, Reyes-Garrido V, Urbaneja P, Fernández Ó, Leyva L.	J Neurol Neurosurg Psychiatry. 2016 Feb;87(2):130-7. doi: 10.1136/jnnp-2014-309932. Epub 2015 Mar 3.	López-Gómez C	J Neurol Neurosurg Psychiatry	2016	42068	PMC4752633		10.1136/jnnp-2014-309932
	22749771	Kinetics of proinflammatory monocytes in a model of multiple sclerosis and its perturbation by laquinimod	Mishra MK, Wang J, Silva C, Mack M, Yong VW.	Am J Pathol. 2012 Aug;181(2):642-51. doi: 10.1016/j.ajpath.2012.05.011. Epub 2012 Jun 26.	Mishra MK	Am J Pathol	2012	41094			10.1016/j.ajpath.2012.05.011
	37571727	Performance of a Mobile 3D Camera to Evaluate Simulated Pathological Gait in Practical Scenarios	Guffanti D, Lemus D, Vallery H, Brunete A, Hernando M, Horemans H.	Sensors (Basel). 2023 Aug 4;23(15):6944. doi: 10.3390/s23156944.	Guffanti D	Sensors (Basel)	2023	45150	PMC10422615		10.3390/s23156944
	36215688	Bioconjugation Strategies for Revealing the Roles of Lipids in Living Cells	Knittel CH, Devaraj NK.	Acc Chem Res. 2022 Nov 1;55(21):3099-3109. doi: 10.1021/acs.accounts.2c00511. Epub 2022 Oct 10.	Knittel CH	Acc Chem Res	2022	44844	PMC10257556	NIHMS1902871	10.1021/acs.accounts.2c00511
	29380079	Machine Learning EEG to Predict Cognitive Functioning and Processing Speed Over a 2-Year Period in Multiple Sclerosis Patients and Controls	Kiiski H, Jollans L, Donnchadha SÓ, Nolan H, Lonergan R, Kelly S, O'Brien MC, Kinsella K, Bramham J, Burke T, Hutchinson M, Tubridy N, Reilly RB, Whelan R.	Brain Topogr. 2018 May;31(3):346-363. doi: 10.1007/s10548-018-0620-4. Epub 2018 Jan 29.	Kiiski H	Brain Topogr	2018	43131			10.1007/s10548-018-0620-4
	33949859	Identification of First-in-Class Inhibitors of Kallikrein-Related Peptidase 6 That Promote Oligodendrocyte Differentiation	Aït Amiri S, Deboux C, Soualmia F, Chaaya N, Louet M, Duplus E, Betuing S, Nait Oumesmar B, Masurier N, El Amri C.	J Med Chem. 2021 May 13;64(9):5667-5688. doi: 10.1021/acs.jmedchem.0c02175. Epub 2021 May 5.	Aït Amiri S	J Med Chem	2021	44321			10.1021/acs.jmedchem.0c02175
	22862420	Matrix metalloproteinase-3 in the central nervous system: a look on the bright side	Van Hove I, Lemmens K, Van de Velde S, Verslegers M, Moons L.	J Neurochem. 2012 Oct;123(2):203-16. doi: 10.1111/j.1471-4159.2012.07900.x. Epub 2012 Sep 3.	Van Hove I	J Neurochem	2012	41128			10.1111/j.1471-4159.2012.07900.x
	20223882	Longitudinal spatiotemporal distribution of gray and white matter pathology in multiple sclerosis	Bendfeldt K, Kappos L, Radue EW, Borgwardt S.	AJNR Am J Neuroradiol. 2010 May;31(5):E45; author reply E46. doi: 10.3174/ajnr.A2053. Epub 2010 Mar 11.	Bendfeldt K	AJNR Am J Neuroradiol	2010	40250	PMC7964171		10.3174/ajnr.A2053
	21177326	Kinetics and incidence of anti-natalizumab antibodies in multiple sclerosis patients on treatment for 18 months	Oliver B, Fernández O, Orpez T, Alvarenga MP, Pinto-Medel MJ, Guerrero M, León A, López-Madrona JC, Maldonado-Sánchez R, García-León JA, Luque G, Fernández V, Leyva L.	Mult Scler. 2011 Mar;17(3):368-71. doi: 10.1177/1352458510385508. Epub 2010 Dec 21.	Oliver B	Mult Scler	2011	40536			10.1177/1352458510385508
	28826011	The relationship between trunk and foot acceleration variability during walking shows minor changes in persons with multiple sclerosis	Craig JJ, Bruetsch AP, Lynch SG, Huisinga JM.	Clin Biomech (Bristol). 2017 Nov;49:16-21. doi: 10.1016/j.clinbiomech.2017.07.011. Epub 2017 Jul 28.	Craig JJ	Clin Biomech (Bristol)	2017	42969	PMC5681884	NIHMS900917	10.1016/j.clinbiomech.2017.07.011
	31125471	Peripheral T cells from multiple sclerosis patients trigger synaptotoxic alterations in central neurons	Gentile A, De Vito F, Fresegna D, Rizzo FR, Bullitta S, Guadalupi L, Vanni V, Buttari F, Stampanoni Bassi M, Leuti A, Chiurchiù V, Marfia GA, Mandolesi G, Centonze D, Musella A.	Neuropathol Appl Neurobiol. 2020 Feb;46(2):160-170. doi: 10.1111/nan.12569. Epub 2019 Jun 17.	Gentile A	Neuropathol Appl Neurobiol	2020	43610			10.1111/nan.12569
	37941268	Model Predictions that Consider Individualized Gait Patterns and Patient Mobility Level for the Use of Passive Hip-Flexion Exosuits by Persons with Unilateral Transfemoral Amputation	Eagen FG, Fey NP.	IEEE Int Conf Rehabil Robot. 2023 Sep;2023:1-6. doi: 10.1109/ICORR58425.2023.10304783.	Eagen FG	IEEE Int Conf Rehabil Robot	2023	45239			10.1109/ICORR58425.2023.10304783
	22059650	Deconstructing spatial working memory and attention deficits in multiple sclerosis	Gmeindl L, Courtney SM.	Neuropsychology. 2012 Jan;26(1):57-70. doi: 10.1037/a0026213. Epub 2011 Nov 7.	Gmeindl L	Neuropsychology	2012	40856	PMC3302951	NIHMS339884	10.1037/a0026213
	34360456	CD19 Cell Count at Baseline Predicts B Cell Repopulation at 6 and 12 Months in Multiple Sclerosis Patients Treated with Ocrelizumab	Abbadessa G, Miele G, Cavalla P, Valentino P, Marfia GA, Signoriello E, Landi D, Bosa C, Vercellino M, De Martino A, Missione R, Sparaco M, Lavorgna L, Lus G, Bonavita S.	Int J Environ Res Public Health. 2021 Aug 2;18(15):8163. doi: 10.3390/ijerph18158163.	Abbadessa G	Int J Environ Res Public Health	2021	44415	PMC8346113		10.3390/ijerph18158163
	24639479	Rapid, high-resolution, whole-brain, susceptibility-based MRI of multiple sclerosis	Sati P, Thomasson DM, Li N, Pham DL, Biassou NM, Reich DS, Butman JA.	Mult Scler. 2014 Oct;20(11):1464-70. doi: 10.1177/1352458514525868. Epub 2014 Mar 17.	Sati P	Mult Scler	2014	41717	PMC4167170	NIHMS564244	10.1177/1352458514525868
	32899946	Reliability and Repeatability Analysis of Indices to Measure Gait Deterioration in MS Patients during Prolonged Walking	Taborri J, Studer V, Grossi P, Brambilla L, Patanè F, Ferrò MT, Mantegazza R, Rossi S.	Sensors (Basel). 2020 Sep 6;20(18):5063. doi: 10.3390/s20185063.	Taborri J	Sensors (Basel)	2020	44083	PMC7570495		10.3390/s20185063
	37100427	Effectiveness of a Cognitive-Motor Training Program in Reducing Attentional Cost During Walking in Patients With Multiple Sclerosis	Gutiérrez-Cruz C, Rojas FJ, De la Cruz JC, Gutiérrez-Dávila M.	Motor Control. 2023 Apr 26;27(3):545-558. doi: 10.1123/mc.2022-0086. Print 2023 Jul 1.	Gutiérrez-Cruz C	Motor Control	2023	45042			10.1123/mc.2022-0086
	26979901	Multiple sclerosis influences the precision of the ankle plantarflexon muscular force production	Arpin DJ, Davies BL, Kurz MJ.	Gait Posture. 2016 Mar;45:170-4. doi: 10.1016/j.gaitpost.2016.02.001. Epub 2016 Feb 6.	Arpin DJ	Gait Posture	2016	42446			10.1016/j.gaitpost.2016.02.001
	26267665	Regional Distribution and Evolution of Gray Matter Damage in Different Populations of Multiple Sclerosis Patients	Calabrese M, Reynolds R, Magliozzi R, Castellaro M, Morra A, Scalfari A, Farina G, Romualdi C, Gajofatto A, Pitteri M, Benedetti MD, Monaco S.	PLoS One. 2015 Aug 12;10(8):e0135428. doi: 10.1371/journal.pone.0135428. eCollection 2015.	Calabrese M	PLoS One	2015	42229	PMC4534410		10.1371/journal.pone.0135428
	21629125	Walk ratio (step length/cadence) as a summary index of neuromotor control of gait: application to multiple sclerosis	Rota V, Perucca L, Simone A, Tesio L.	Int J Rehabil Res. 2011 Sep;34(3):265-9. doi: 10.1097/MRR.0b013e328347be02.	Rota V	Int J Rehabil Res	2011	40696			10.1097/MRR.0b013e328347be02
	24952620	Objective assessment of motor fatigue in multiple sclerosis: the Fatigue index Kliniken Schmieder (FKS)	Sehle A, Vieten M, Sailer S, Mündermann A, Dettmers C.	J Neurol. 2014 Sep;261(9):1752-62. doi: 10.1007/s00415-014-7415-7. Epub 2014 Jun 22.	Sehle A	J Neurol	2014	41813			10.1007/s00415-014-7415-7
	30114292	Orthologous proteins of experimental de- and remyelination are differentially regulated in the CSF proteome of multiple sclerosis subtypes	Martin NA, Nawrocki A, Molnar V, Elkjaer ML, Thygesen EK, Palkovits M, Acs P, Sejbaek T, Nielsen HH, Hegedus Z, Sellebjerg F, Molnar T, Barbosa EGV, Alcaraz N, Gallyas F Jr, Svenningsen AF, Baumbach J, Lassmann H, Larsen MR, Illes Z.	PLoS One. 2018 Aug 16;13(8):e0202530. doi: 10.1371/journal.pone.0202530. eCollection 2018.	Martin NA	PLoS One	2018	43329	PMC6095600		10.1371/journal.pone.0202530
	34776431	Anorectal dysfunction in multiple sclerosis patients: A pilot study on the effect of an individualized rehabilitation approach	Kovari M, Stovicek J, Novak J, Havlickova M, Mala S, Busch A, Kolar P, Kobesova A.	NeuroRehabilitation. 2022;50(1):89-99. doi: 10.3233/NRE-210226.	Kovari M	NeuroRehabilitation	2022	44515	PMC8925101		10.3233/NRE-210226
	27479218	Individuals with multiple sclerosis redistribute positive mechanical work from the ankle to the hip during walking	Davies BL, Hoffman RM, Kurz MJ.	Gait Posture. 2016 Sep;49:329-333. doi: 10.1016/j.gaitpost.2016.07.267. Epub 2016 Jul 28.	Davies BL	Gait Posture	2016	42584			10.1016/j.gaitpost.2016.07.267
	32250333	An intensive task-oriented circuit training positively impacts gait biomechanics in MS patients	Tramonti C, Di Martino S, Chisari C.	NeuroRehabilitation. 2020;46(3):321-331. doi: 10.3233/NRE-192997.	Tramonti C	NeuroRehabilitation	2020	43928			10.3233/NRE-192997
	21076978	Assessment of gait parameters and fatigue in MS patients during inpatient rehabilitation: a pilot trial	Sacco R, Bussman R, Oesch P, Kesselring J, Beer S.	J Neurol. 2011 May;258(5):889-94. doi: 10.1007/s00415-010-5821-z. Epub 2010 Nov 15.	Sacco R	J Neurol	2011	40498			10.1007/s00415-010-5821-z
	35490448	Faster B-cell repletion after anti-CD20 infusion in Black patients compared to white patients with neurologic diseases	Saidenberg L, Arbini AA, Silverman GJ, Lotan I, Cutter G, Kister I.	Mult Scler Relat Disord. 2022 Jul;63:103830. doi: 10.1016/j.msard.2022.103830. Epub 2022 Apr 25.	Saidenberg L	Mult Scler Relat Disord	2022	44682			10.1016/j.msard.2022.103830
	34799987	Kinetics of myelin breakdown products: A labeling study in patients with progressive multiple sclerosis	Kanhai KMS, Goulooze SC, van der Grond J, Harms AC, Hankemeier T, Verma A, Dent G, Chavez J, Meijering H, Groeneveld GJ.	Clin Transl Sci. 2022 Mar;15(3):638-648. doi: 10.1111/cts.13181. Epub 2021 Nov 19.	Kanhai KMS	Clin Transl Sci	2022	44520	PMC8932820		10.1111/cts.13181
	39692831	Dynamic 18 F-FDG PET to detect differences among patients with progressive and relapsing multiple sclerosis: a pilot study	Quintanilla-Bordás C, Fernández-Patón M, Ten A, Ferrer-Pardo C, Carratala-Bosca S, Castillo-Villalba J, Cubas-Núñez L, Gasqué-Rubio R, Verdini-Martínez L, Pérez-Miralles F, Martí-Bonmatí L, Casanova B.	Neurol Sci. 2025 Apr;46(4):1783-1787. doi: 10.1007/s10072-024-07921-x. Epub 2024 Dec 18.	Quintanilla-Bordás C	Neurol Sci	2025	45644			10.1007/s10072-024-07921-x
	28604916	Interpreting Lymphocyte Reconstitution Data From the Pivotal Phase 3 Trials of Alemtuzumab	Baker D, Herrod SS, Alvarez-Gonzalez C, Giovannoni G, Schmierer K.	JAMA Neurol. 2017 Aug 1;74(8):961-969. doi: 10.1001/jamaneurol.2017.0676.	Baker D	JAMA Neurol	2017	42899	PMC5710323		10.1001/jamaneurol.2017.0676
	20469888	Substrate specificity and kinetic studies of PADs 1, 3, and 4 identify potent and selective inhibitors of protein arginine deiminase 3	Knuckley B, Causey CP, Jones JE, Bhatia M, Dreyton CJ, Osborne TC, Takahara H, Thompson PR.	Biochemistry. 2010 Jun 15;49(23):4852-63. doi: 10.1021/bi100363t.	Knuckley B	Biochemistry	2010	40316	PMC2884139	NIHMS207373	10.1021/bi100363t
	32057615	Mobilization kinetics of CD34+ hematopoietic stem cells stimulated by G-CSF and cyclophosphamide in patients with multiple sclerosis who receive an autotransplant	Jaime-Pérez JC, Gómez-Galaviz AC, Turrubiates-Hernández GA, Picón-Galindo E, Salazar-Riojas R, Méndez-Ramírez N, Gómez-Almaguer D.	Cytotherapy. 2020 Mar;22(3):144-148. doi: 10.1016/j.jcyt.2020.01.002. Epub 2020 Feb 10.	Jaime-Pérez JC	Cytotherapy	2020	43876			10.1016/j.jcyt.2020.01.002
	29155752	Sagittal Plane Kinematic Gait Analysis in C57BL/6 Mice Subjected to MOG35-55 Induced Experimental Autoimmune Encephalomyelitis	Fiander MD, Chedrawe MA, Lamport AC, Akay T, Robertson GS.	J Vis Exp. 2017 Nov 4;(129):56032. doi: 10.3791/56032.	Fiander MD	J Vis Exp	2017	43060	PMC5755292		10.3791/56032
	31201628	Loading Rate of Exogenous and Autoantigenic Determinants on Major Histocompatibility Complex Class II Mediates Resistance to Multiple Sclerosis	Mamedov AE, Zakharova MY, Favorova OO, Kulakova OG, Boyko AN, Knorre VD, Vorobieva NA, Khurs EN, Kiselev IS, Baulina NM, Gabibov AG, Belogurov AA.	Dokl Biochem Biophys. 2019 Mar;485(1):115-118. doi: 10.1134/S1607672919020078. Epub 2019 Jun 14.	Mamedov AE	Dokl Biochem Biophys	2019	43632			10.1134/S1607672919020078
	35366079	Quantitative assessment of myelin density using [(11)C]MeDAS PET in patients with multiple sclerosis: a first-in-human study	van der Weijden CWJ, Meilof JF, van der Hoorn A, Zhu J, Wu C, Wang Y, Willemsen ATM, Dierckx RAJO, Lammertsma AA, de Vries EFJ.	Eur J Nucl Med Mol Imaging. 2022 Aug;49(10):3492-3507. doi: 10.1007/s00259-022-05770-4. Epub 2022 Apr 2.	van der Weijden CWJ	Eur J Nucl Med Mol Imaging	2022	44653	PMC9308583		10.1007/s00259-022-05770-4
	36996621	Previous disease-modifying treatments influence T lymphocyte kinetics in people with multiple sclerosis switching to ocrelizumab	Abbadessa G, Miele G, Cavalla P, Valentino P, Marfia GA, Vercellino M, De Martino A, Simeon V, Lavorgna L, Bonavita S.	J Neuroimmunol. 2023 May 15;378:578072. doi: 10.1016/j.jneuroim.2023.578072. Epub 2023 Mar 25.	Abbadessa G	J Neuroimmunol	2023	45015			10.1016/j.jneuroim.2023.578072
	29550884	Cladribine treatment of multiple sclerosis is associated with depletion of memory B cells	Ceronie B, Jacobs BM, Baker D, Dubuisson N, Mao Z, Ammoscato F, Lock H, Longhurst HJ, Giovannoni G, Schmierer K.	J Neurol. 2018 May;265(5):1199-1209. doi: 10.1007/s00415-018-8830-y. Epub 2018 Mar 17.	Ceronie B	J Neurol	2018	43178	PMC5937883		10.1007/s00415-018-8830-y
	24793824	A review of technical aspects of T1-weighted dynamic contrast-enhanced magnetic resonance imaging (DCE-MRI) in human brain tumors	Bergamino M, Bonzano L, Levrero F, Mancardi GL, Roccatagliata L.	Phys Med. 2014 Sep;30(6):635-43. doi: 10.1016/j.ejmp.2014.04.005. Epub 2014 May 1.	Bergamino M	Phys Med	2014	41765			10.1016/j.ejmp.2014.04.005
	28498568	Reconstitution of immune cell populations in multiple sclerosis patients after autologous stem cell transplantation	Karnell FG, Lin D, Motley S, Duhen T, Lim N, Campbell DJ, Turka LA, Maecker HT, Harris KM.	Clin Exp Immunol. 2017 Sep;189(3):268-278. doi: 10.1111/cei.12985. Epub 2017 Jun 7.	Karnell FG	Clin Exp Immunol	2017	42868	PMC5543487		10.1111/cei.12985
	37050467	Locomotor Strategy to Perform 6-Minute Walk Test in People with Multiple Sclerosis: A Prospective Observational Study	Hadouiri N, Monnet E, Gouelle A, Sagawa Y Jr, Decavel P.	Sensors (Basel). 2023 Mar 24;23(7):3407. doi: 10.3390/s23073407.	Hadouiri N	Sensors (Basel)	2023	45029	PMC10099238		10.3390/s23073407
	25369426	11C-acetate PET imaging in patients with multiple sclerosis	Takata K, Kato H, Shimosegawa E, Okuno T, Koda T, Sugimoto T, Mochizuki H, Hatazawa J, Nakatsuji Y.	PLoS One. 2014 Nov 4;9(11):e111598. doi: 10.1371/journal.pone.0111598. eCollection 2014.	Takata K	PLoS One	2014	41948	PMC4219725		10.1371/journal.pone.0111598
	39307101	Short-latency afferent inhibition and its relationship to covert sensory and motor hand impairment in multiple sclerosis	Lasisi WO, Wadden KP, Kirkland MC, Critch AL, Newell CJ, Alcock LR, Ploughman M.	Clin Neurophysiol. 2024 Nov;167:106-116. doi: 10.1016/j.clinph.2024.09.003. Epub 2024 Sep 11.	Lasisi WO	Clin Neurophysiol	2024	45557			10.1016/j.clinph.2024.09.003
	25049355	Neutrophils mediate blood-spinal cord barrier disruption in demyelinating neuroinflammatory diseases	Aubé B, Lévesque SA, Paré A, Chamma É, Kébir H, Gorina R, Lécuyer MA, Alvarez JI, De Koninck Y, Engelhardt B, Prat A, Côté D, Lacroix S.	J Immunol. 2014 Sep 1;193(5):2438-54. doi: 10.4049/jimmunol.1400401. Epub 2014 Jul 21.	Aubé B	J Immunol	2014	41843			10.4049/jimmunol.1400401
	35806400	Catalytic Antibodies in Bipolar Disorder: Serum IgGs Hydrolyze Myelin Basic Protein	Kamaeva DA, Smirnova LP, Vasilieva SN, Kazantseva DV, Vasilieva AR, Ivanova SA.	Int J Mol Sci. 2022 Jul 2;23(13):7397. doi: 10.3390/ijms23137397.	Kamaeva DA	Int J Mol Sci	2022	44751	PMC9267049		10.3390/ijms23137397
	38400224	Propulsive Force Modulation Drives Split-Belt Treadmill Adaptation in People with Multiple Sclerosis	Hagen AC, Patrick CM, Bast IE, Fling BW.	Sensors (Basel). 2024 Feb 6;24(4):1067. doi: 10.3390/s24041067.	Hagen AC	Sensors (Basel)	2024	45346	PMC10891828		10.3390/s24041067
	25674849	Time-To-Contact Analysis of Gait Stability in the Swing Phase of Walking in People With Multiple Sclerosis	Remelius JG, van Emmerik RE.	Motor Control. 2015 Oct;19(4):289-311. doi: 10.1123/mc.2013-0106. Epub 2015 Feb 12.	Remelius JG	Motor Control	2015	42048			10.1123/mc.2013-0106
	27456875	The effect of vibrotactile biofeedback of trunk sway on balance control in multiple sclerosis	van der Logt RP, Findling O, Rust H, Yaldizli O, Allum JH.	Mult Scler Relat Disord. 2016 Jul;8:58-63. doi: 10.1016/j.msard.2016.05.003. Epub 2016 May 2.	van der Logt RP	Mult Scler Relat Disord	2016	42578			10.1016/j.msard.2016.05.003
	24980633	Concern about falling is associated with step length in persons with multiple sclerosis	Kalron A, Frid L, Gurevich M.	Eur J Phys Rehabil Med. 2015 Apr;51(2):197-205. Epub 2014 Jul 1.	Kalron A	Eur J Phys Rehabil Med	2015	41822
	26541795	Localized atrophy of the thalamus and slowed cognitive processing speed in MS patients	Bergsland N, Zivadinov R, Dwyer MG, Weinstock-Guttman B, Benedict RH.	Mult Scler. 2016 Sep;22(10):1327-36. doi: 10.1177/1352458515616204. Epub 2015 Nov 5.	Bergsland N	Mult Scler	2016	42315			10.1177/1352458515616204
	27923175	Errors in the ankle plantarflexor force production are related to the gait deficits of individuals with multiple sclerosis	Davies BL, Hoffman RM, Healey K, Zabad R, Kurz MJ.	Hum Mov Sci. 2017 Jan;51:91-98. doi: 10.1016/j.humov.2016.11.008. Epub 2016 Dec 4.	Davies BL	Hum Mov Sci	2017	42711			10.1016/j.humov.2016.11.008
	25318769	Whole-body cooling does not compromise muscle oxidative capacity in subjects with multiple sclerosis	Op 't Eijnde B, Keytsman C, Wens I, Hansen D.	NeuroRehabilitation. 2014;35(4):805-11. doi: 10.3233/NRE-141159.	Op 't Eijnde B	NeuroRehabilitation	2014	41929			10.3233/NRE-141159
	24503719	Dual-task assessment in natalizumab-treated multiple sclerosis patients	Allali G, Laidet M, Assal F, Chofflon M, Armand S, Lalive PH.	Eur Neurol. 2014;71(5-6):247-51. doi: 10.1159/000357217. Epub 2014 Feb 1.	Allali G	Eur Neurol	2014	41678			10.1159/000357217
	23850693	Kinetic characterization of ebselen, chelerythrine and apomorphine as glutaminase inhibitors	Thomas AG, Rojas C, Tanega C, Shen M, Simeonov A, Boxer MB, Auld DS, Ferraris DV, Tsukamoto T, Slusher BS.	Biochem Biophys Res Commun. 2013 Aug 23;438(2):243-8. doi: 10.1016/j.bbrc.2013.06.110. Epub 2013 Jul 10.	Thomas AG	Biochem Biophys Res Commun	2013	41471	PMC4094369	NIHMS591311	10.1016/j.bbrc.2013.06.110
	28724780	A reduced somatosensory gating response in individuals with multiple sclerosis is related to walking impairment	Arpin DJ, Gehringer JE, Wilson TW, Kurz MJ.	J Neurophysiol. 2017 Oct 1;118(4):2052-2058. doi: 10.1152/jn.00260.2017. Epub 2017 Jul 19.	Arpin DJ	J Neurophysiol	2017	42937	PMC5626911		10.1152/jn.00260.2017
	29471880	[(18)F]FSPG-PET reveals increased cystine/glutamate antiporter (xc-) activity in a mouse model of multiple sclerosis	Hoehne A, James ML, Alam IS, Ronald JA, Schneider B, D'Souza A, Witney TH, Andrews LE, Cropper HC, Behera D, Gowrishankar G, Ding Z, Wyss-Coray T, Chin FT, Biswal S, Gambhir SS.	J Neuroinflammation. 2018 Feb 22;15(1):55. doi: 10.1186/s12974-018-1080-1.	Hoehne A	J Neuroinflammation	2018	43155	PMC5822551		10.1186/s12974-018-1080-1
	25178857	Human recombinant domain antibodies against multiple sclerosis antigenic peptide CSF114(Glc)	Niccheri F, Real-Fernàndez F, Ramazzotti M, Lolli F, Rossi G, Rovero P, Degl'Innocenti D.	J Mol Recognit. 2014 Oct;27(10):618-26. doi: 10.1002/jmr.2386.	Niccheri F	J Mol Recognit	2014	41885			10.1002/jmr.2386
	30447419	Detection and kinetics of persistent neutralizing anti-interferon-beta antibodies in patients with multiple sclerosis. Results from the ABIRISK prospective cohort study	Jensen PEH, Warnke C, Ingenhoven K, Piccoli L, Gasis M, Hermanrud C, Fernandez-Rodriguez BM, Ryner M, Kramer D, Link J, Ramanujam R, Auer M, Buck D, Grummel V, Bertotti E, Fissolo N, Oliver-Martos B, Nytrova P, Khalil M, Guger M, Rathmaier S, Sievers-Stober C, Lindberg RLP, Hässler S, Bachelet D, Aktas O, Donnellan N, Lawton A, Hemmer B, Havrdova EK, Kieseier B, Hartung HP, Comabella M, Montalban…	J Neuroimmunol. 2019 Jan 15;326:19-27. doi: 10.1016/j.jneuroim.2018.11.002. Epub 2018 Nov 7.	Jensen PEH	J Neuroimmunol	2019	43422			10.1016/j.jneuroim.2018.11.002
	33878510	Movement compensations during a step ascent task are associated with stair climbing performance in people with multiple sclerosis	Kline PW, Christiansen CL, Hager ER, Alvarez E, Mañago MM.	Gait Posture. 2021 Jun;87:27-32. doi: 10.1016/j.gaitpost.2021.04.022. Epub 2021 Apr 15.	Kline PW	Gait Posture	2021	44306	PMC8441993	NIHMS1736967	10.1016/j.gaitpost.2021.04.022
	30967304	Synthesis and characterization of hydrogen peroxide activated estrogen receptor beta ligands	Park H, McEachon JD 2nd, Pollock JA.	Bioorg Med Chem. 2019 May 15;27(10):2075-2082. doi: 10.1016/j.bmc.2019.04.003. Epub 2019 Apr 3.	Park H	Bioorg Med Chem	2019	43566			10.1016/j.bmc.2019.04.003
	39068424	Influence of virtual reality and task complexity on digital health metrics assessing upper limb function	Kanzler CM, Armand T, Simovic L, Sylvester R, Domnik N, Eilfort AM, Rohner C, Gassert R, Gonzenbach R, Lambercy O.	J Neuroeng Rehabil. 2024 Jul 27;21(1):125. doi: 10.1186/s12984-024-01413-x.	Kanzler CM	J Neuroeng Rehabil	2024	45500	PMC11282591		10.1186/s12984-024-01413-x
	32559515	Fampridine-induced changes in walking kinetics are associated with clinical improvements in patients with multiple sclerosis	Weller D, Lörincz L, Sutter T, Reuter K, Linnebank M, Weller M, Zörner B, Filli L.	J Neurol Sci. 2020 Sep 15;416:116978. doi: 10.1016/j.jns.2020.116978. Epub 2020 Jun 8.	Weller D	J Neurol Sci	2020	44002			10.1016/j.jns.2020.116978
	36729753	Simultaneous Multislice Accelerated TSE for Improved Spatiotemporal Resolution and Diagnostic Accuracy in Magnetic Resonance Neurography: A Feasibility Study	Preisner F, Hayes JC, Charlet T, Carinci F, Hielscher T, Schwarz D, Vollherbst DF, Breckwoldt MO, Jesser J, Heiland S, Bendszus M, Hilgenfeld T.	Invest Radiol. 2023 May 1;58(5):363-371. doi: 10.1097/RLI.0000000000000940. Epub 2022 Dec 9.	Preisner F	Invest Radiol	2023	44959			10.1097/RLI.0000000000000940
	32155225	Can optical flow perturbations detect walking balance impairment in people with multiple sclerosis?	Selgrade BP, Meyer D, Sosnoff JJ, Franz JR.	PLoS One. 2020 Mar 10;15(3):e0230202. doi: 10.1371/journal.pone.0230202. eCollection 2020.	Selgrade BP	PLoS One	2020	43901	PMC7064213		10.1371/journal.pone.0230202
	24966303	Movement strategies for maintaining standing balance during arm tracking in people with multiple sclerosis	Chua MC, Hyngstrom AS, Ng AV, Schmit BD.	J Neurophysiol. 2014 Oct 1;112(7):1656-66. doi: 10.1152/jn.00598.2013. Epub 2014 Jun 25.	Chua MC	J Neurophysiol	2014	41817	PMC4157174		10.1152/jn.00598.2013
	35680502	Radiosynthesis and initial preclinical evaluation of [(11)C]AZD1283 as a potential P2Y12R PET radiotracer	Jackson IM, Buccino PJ, Azevedo EC, Carlson ML, Luo ASZ, Deal EM, Kalita M, Reyes ST, Shao X, Beinat C, Nagy SC, Chaney AM, Anders DA, Scott PJH, Smith M, Shen B, James ML.	Nucl Med Biol. 2022 Nov-Dec;114-115:143-150. doi: 10.1016/j.nucmedbio.2022.05.001. Epub 2022 May 20.	Jackson IM	Nucl Med Biol	2022	44721	PMC10413622	NIHMS1921310	10.1016/j.nucmedbio.2022.05.001
	33417763	Exifone Is a Potent HDAC1 Activator with Neuroprotective Activity in Human Neuronal Models of Neurodegeneration	Patnaik D, Pao PC, Zhao WN, Silva MC, Hylton NK, Chindavong PS, Pan L, Tsai LH, Haggarty SJ.	ACS Chem Neurosci. 2021 Jan 20;12(2):271-284. doi: 10.1021/acschemneuro.0c00308. Epub 2021 Jan 8.	Patnaik D	ACS Chem Neurosci	2021	44204			10.1021/acschemneuro.0c00308
	32023988	ALICE: Conceptual Development of a Lower Limb Exoskeleton Robot Driven by an On-Board Musculoskeletal Simulator	Cardona M, García Cena CE, Serrano F, Saltaren R.	Sensors (Basel). 2020 Jan 31;20(3):789. doi: 10.3390/s20030789.	Cardona M	Sensors (Basel)	2020	43868	PMC7038445		10.3390/s20030789
	21757521	Comparison of MR and contrast venography of the cervical venous system in multiple sclerosis	Zaharchuk G, Fischbein NJ, Rosenberg J, Herfkens RJ, Dake MD.	AJNR Am J Neuroradiol. 2011 Sep;32(8):1482-9. doi: 10.3174/ajnr.A2549. Epub 2011 Jul 14.	Zaharchuk G	AJNR Am J Neuroradiol	2011	40740	PMC7964372		10.3174/ajnr.A2549
	32830899	Leptomeningeal Enhancement on 3D-FLAIR MRI in Multiple Sclerosis: Systematic Observations in Clinical Practice	Titelbaum DS, Engisch R, Schwartz ED, Napoli SQ, Sloane JA, Samaan S, Katz JD, Lathi ES.	J Neuroimaging. 2020 Nov;30(6):917-929. doi: 10.1111/jon.12774. Epub 2020 Aug 24.	Titelbaum DS	J Neuroimaging	2020	44068			10.1111/jon.12774
	31958635	Sex dimorphism in an animal model of multiple sclerosis: Focus on pregnenolone synthesis	Giatti S, Rigolio R, Diviccaro S, Falvo E, Caruso D, Garcia-Segura LM, Cavaletti G, Melcangi RC.	J Steroid Biochem Mol Biol. 2020 May;199:105596. doi: 10.1016/j.jsbmb.2020.105596. Epub 2020 Jan 17.	Giatti S	J Steroid Biochem Mol Biol	2020	43851			10.1016/j.jsbmb.2020.105596
	32347151	Force control during submaximal isometric contractions is associated with walking performance in persons with multiple sclerosis	Davis LA, Alenazy MS, Almuklass AM, Feeney DF, Vieira T, Botter A, Enoka RM.	J Neurophysiol. 2020 Jun 1;123(6):2191-2200. doi: 10.1152/jn.00085.2020. Epub 2020 Apr 29.	Davis LA	J Neurophysiol	2020	43951	PMC7311722		10.1152/jn.00085.2020
	30372424	TLR-stimulated IRAKM activates caspase-8 inflammasome in microglia and promotes neuroinflammation	Zhang CJ, Jiang M, Zhou H, Liu W, Wang C, Kang Z, Han B, Zhang Q, Chen X, Xiao J, Fisher A, Kaiser WJ, Murayama MA, Iwakura Y, Gao J, Carman J, Dongre A, Dubyak G, Abbott DW, Shi FD, Ransohoff RM, Li X.	J Clin Invest. 2018 Dec 3;128(12):5399-5412. doi: 10.1172/JCI121901. Epub 2018 Oct 29.	Zhang CJ	J Clin Invest	2018	43403	PMC6264724		10.1172/JCI121901
	21346816	Role of HDAC3 on p53 expression and apoptosis in T cells of patients with multiple sclerosis	Zhang F, Shi Y, Wang L, Sriram S.	PLoS One. 2011 Feb 8;6(2):e16795. doi: 10.1371/journal.pone.0016795.	Zhang F	PLoS One	2011	40599	PMC3035634		10.1371/journal.pone.0016795
	32375815	A new lower limb portable exoskeleton for gait assistance in neurological patients: a proof of concept study	Puyuelo-Quintana G, Cano-de-la-Cuerda R, Plaza-Flores A, Garces-Castellote E, Sanz-Merodio D, Goñi-Arana A, Marín-Ojea J, García-Armada E.	J Neuroeng Rehabil. 2020 May 6;17(1):60. doi: 10.1186/s12984-020-00690-6.	Puyuelo-Quintana G	J Neuroeng Rehabil	2020	43959	PMC7201760		10.1186/s12984-020-00690-6
	27960302	Metabolically Labile Fumarate Esters Impart Kinetic Selectivity to Irreversible Inhibitors	Zaro BW, Whitby LR, Lum KM, Cravatt BF.	J Am Chem Soc. 2016 Dec 14;138(49):15841-15844. doi: 10.1021/jacs.6b10589. Epub 2016 Dec 5.	Zaro BW	J Am Chem Soc	2016	42719	PMC5273863	NIHMS842086	10.1021/jacs.6b10589
	36516010	First-in-Human Studies of Pharmacokinetics and Safety of Utreloxastat (PTC857), a Novel 15-Lipooxygenase Inhibitor for the Treatment of Amyotrophic Lateral Sclerosis	Gao L, Giannousis P, Thoolen M, Kaushik D, Latham J, Tansy A, Ma J, Johnston M, Dali M, Golden L, Klein M, Kong R, Trimmer J.	Clin Pharmacol Drug Dev. 2023 Feb;12(2):141-151. doi: 10.1002/cpdd.1203. Epub 2022 Dec 14.	Gao L	Clin Pharmacol Drug Dev	2023	44909	PMC10107758		10.1002/cpdd.1203
	25002752	Differential roles of microglia and monocytes in the inflamed central nervous system	Yamasaki R, Lu H, Butovsky O, Ohno N, Rietsch AM, Cialic R, Wu PM, Doykan CE, Lin J, Cotleur AC, Kidd G, Zorlu MM, Sun N, Hu W, Liu L, Lee JC, Taylor SE, Uehlein L, Dixon D, Gu J, Floruta CM, Zhu M, Charo IF, Weiner HL, Ransohoff RM.	J Exp Med. 2014 Jul 28;211(8):1533-49. doi: 10.1084/jem.20132477. Epub 2014 Jul 7.	Yamasaki R	J Exp Med	2014	41829	PMC4113947		10.1084/jem.20132477
	27484150	Spatiotemporal dynamics of autophagy receptors in selective mitophagy	Moore AS, Holzbaur EL.	Autophagy. 2016 Oct 2;12(10):1956-1957. doi: 10.1080/15548627.2016.1212788. Epub 2016 Aug 2.	Moore AS	Autophagy	2016	42586	PMC5079667		10.1080/15548627.2016.1212788
	24502909	Walking while talking in patients with multiple sclerosis: the impact of specific cognitive loads	Allali G, Laidet M, Assal F, Armand S, Lalive PH.	Neurophysiol Clin. 2014 Jan;44(1):87-93. doi: 10.1016/j.neucli.2013.10.136. Epub 2013 Nov 6.	Allali G	Neurophysiol Clin	2014	41678			10.1016/j.neucli.2013.10.136
	26577146	Utility of the Six-Spot Step Test as a Measure of Walking Performance in Ambulatory Individuals With Multiple Sclerosis	Fritz NE, Jiang A, Keller J, Zackowski KM.	Arch Phys Med Rehabil. 2016 Apr;97(4):507-512. doi: 10.1016/j.apmr.2015.10.100. Epub 2015 Nov 11.	Fritz NE	Arch Phys Med Rehabil	2016	42327			10.1016/j.apmr.2015.10.100
	33254483	Interleukin 32: A novel player in perioperative neurocognitive disorders	Gong L, Dong C, Cai Q, Ouyang W.	Med Hypotheses. 2020 Nov;144:110158. doi: 10.1016/j.mehy.2020.110158. Epub 2020 Aug 2.	Gong L	Med Hypotheses	2020	44166			10.1016/j.mehy.2020.110158
	31941999	Combinatorial allosteric modulation of agonist response in a self-interacting G-protein coupled receptor	Patrone M, Cammarota E, Berno V, Tornaghi P, Mazza D, Degano M.	Commun Biol. 2020 Jan 15;3(1):27. doi: 10.1038/s42003-020-0752-4.	Patrone M	Commun Biol	2020	43847	PMC6962373		10.1038/s42003-020-0752-4
	29164584	Cardiac magnetic resonance in systemic sclerosis patients with cardiac symptoms	Meduri A, Di Molfetta DV, Natale L, Manfredi R.	Eur Rev Med Pharmacol Sci. 2017 Nov;21(21):4797-4803.	Meduri A	Eur Rev Med Pharmacol Sci	2017	43062
	25666912	When structure-affinity relationships meet structure-kinetics relationships: 3-((Inden-1-yl)amino)-1-isopropyl-cyclopentane-1-carboxamides as CCR2 antagonists	Vilums M, Zweemer AJ, Barmare F, van der Gracht AM, Bleeker DC, Yu Z, de Vries H, Gross R, Clemens J, Krenitsky P, Brussee J, Stamos D, Saunders J, Heitman LH, IJzerman AP.	Eur J Med Chem. 2015 Mar 26;93:121-34. doi: 10.1016/j.ejmech.2015.01.063. Epub 2015 Feb 2.	Vilums M	Eur J Med Chem	2015	42046			10.1016/j.ejmech.2015.01.063
	29331092	Deep gray matter volume loss drives disability worsening in multiple sclerosis	Eshaghi A, Prados F, Brownlee WJ, Altmann DR, Tur C, Cardoso MJ, De Angelis F, van de Pavert SH, Cawley N, De Stefano N, Stromillo ML, Battaglini M, Ruggieri S, Gasperini C, Filippi M, Rocca MA, Rovira A, Sastre-Garriga J, Vrenken H, Leurs CE, Killestein J, Pirpamer L, Enzinger C, Ourselin S, Wheeler-Kingshott CAMG, Chard D, Thompson AJ, Alexander DC, Barkhof F, Ciccarelli O; MAGNIMS study group.	Ann Neurol. 2018 Feb;83(2):210-222. doi: 10.1002/ana.25145. Epub 2018 Feb 6.	Eshaghi A	Ann Neurol	2018	43114	PMC5838522		10.1002/ana.25145
	29843287	Quantitative assessment of upper extremities motor function in multiple sclerosis	Daunoraviciene K, Ziziene J, Griskevicius J, Pauk J, Ovcinikova A, Kizlaitiene R, Kaubrys G.	Technol Health Care. 2018;26(S2):647-653. doi: 10.3233/THC-182511.	Daunoraviciene K	Technol Health Care	2018	43251			10.3233/THC-182511
	23620516	Characterization of pathogenic human monoclonal autoantibodies against GM-CSF	Wang Y, Thomson CA, Allan LL, Jackson LM, Olson M, Hercus TR, Nero TL, Turner A, Parker MW, Lopez AL, Waddell TK, Anderson GP, Hamilton JA, Schrader JW.	Proc Natl Acad Sci U S A. 2013 May 7;110(19):7832-7. doi: 10.1073/pnas.1216011110. Epub 2013 Apr 25.	Wang Y	Proc Natl Acad Sci U S A	2013	41391	PMC3651501		10.1073/pnas.1216011110
	22940872	Prodrugs of fumarate esters for the treatment of psoriasis and multiple sclerosis--a computational approach	Karaman R, Dokmak G, Bader M, Hallak H, Khamis M, Scrano L, Bufo SA.	J Mol Model. 2013 Jan;19(1):439-52. doi: 10.1007/s00894-012-1554-5. Epub 2012 Sep 2.	Karaman R	J Mol Model	2013	41156			10.1007/s00894-012-1554-5
	39701183	Role of detrusor overactivity and interval between bladder sensations on the severity of overactive bladder symptoms in patients with multiple sclerosis	Hentzen C, Chesnel C, Lagnau P, Blouet E, Teng M, Amarenco G.	Fr J Urol. 2025 Apr;35(4):102847. doi: 10.1016/j.fjurol.2024.102847. Epub 2024 Dec 17.	Hentzen C	Fr J Urol	2025	45645			10.1016/j.fjurol.2024.102847
	31465761	Cerebellar White Matter Damage Is Associated With Postural Sway Deficits in People With Multiple Sclerosis	Gera G, Fling BW, Horak FB.	Arch Phys Med Rehabil. 2020 Feb;101(2):258-264. doi: 10.1016/j.apmr.2019.07.011. Epub 2019 Aug 26.	Gera G	Arch Phys Med Rehabil	2020	43707			10.1016/j.apmr.2019.07.011
	33925075	Evaluation of Prolonged Walking in Persons with Multiple Sclerosis: Reliability of the Spatio-Temporal Walking Variables during the 6-Minute Walk Test	Hadouiri N, Monnet E, Gouelle A, Decavel P, Sagawa Y.	Sensors (Basel). 2021 Apr 28;21(9):3075. doi: 10.3390/s21093075.	Hadouiri N	Sensors (Basel)	2021	44316	PMC8125198		10.3390/s21093075
	26902302	Aggregation Kinetics for IgG1-Based Monoclonal Antibody Therapeutics	Singla A, Bansal R, Joshi V, Rathore AS.	AAPS J. 2016 May;18(3):689-702. doi: 10.1208/s12248-016-9887-0. Epub 2016 Feb 22.	Singla A	AAPS J	2016	42424	PMC5256606		10.1208/s12248-016-9887-0
	20351669	Use of neck magnetic resonance venography, Doppler sonography and selective venography for diagnosis of chronic cerebrospinal venous insufficiency: a pilot study in multiple sclerosis patients and healthy controls	Hojnacki D, Zamboni P, Lopez-Soriano A, Galleotti R, Menegatti E, Weinstock-Guttman B, Schirda C, Magnano C, Malagoni AM, Kennedy C, Bartolomei I, Salvi F, Zivadinov R.	Int Angiol. 2010 Apr;29(2):127-39.	Hojnacki D	Int Angiol	2010	40268
	33992645	Structural basis for CD97 recognition of the decay-accelerating factor CD55 suggests mechanosensitive activation of adhesion GPCRs	Niu M, Xu S, Yang J, Yao D, Li N, Yan J, Zhong G, Song G.	J Biol Chem. 2021 Jan-Jun;296:100776. doi: 10.1016/j.jbc.2021.100776. Epub 2021 May 14.	Niu M	J Biol Chem	2021	44332	PMC8191316		10.1016/j.jbc.2021.100776
	21710622	Evolution of the blood-brain barrier in newly forming multiple sclerosis lesions	Gaitán MI, Shea CD, Evangelou IE, Stone RD, Fenton KM, Bielekova B, Massacesi L, Reich DS.	Ann Neurol. 2011 Jul;70(1):22-9. doi: 10.1002/ana.22472. Epub 2011 Jun 27.	Gaitán MI	Ann Neurol	2011	40723	PMC3143223	NIHMS294315	10.1002/ana.22472
	31686177	Repurposing radiotracers for myelin imaging: a study comparing 18F-florbetaben, 18F-florbetapir, 18F-flutemetamol,11C-MeDAS, and 11C-PiB	Auvity S, Tonietto M, Caillé F, Bodini B, Bottlaender M, Tournier N, Kuhnast B, Stankoff B.	Eur J Nucl Med Mol Imaging. 2020 Feb;47(2):490-501. doi: 10.1007/s00259-019-04516-z. Epub 2019 Nov 4.	Auvity S	Eur J Nucl Med Mol Imaging	2020	43775			10.1007/s00259-019-04516-z
	29179033	Validation of the Arm Profile Score in assessing upper limb functional impairments in people with multiple sclerosis	Corona F, Gervasoni E, Coghe G, Cocco E, Ferrarin M, Pau M, Cattaneo D.	Clin Biomech (Bristol). 2018 Jan;51:45-50. doi: 10.1016/j.clinbiomech.2017.11.010. Epub 2017 Nov 22.	Corona F	Clin Biomech (Bristol)	2018	43067			10.1016/j.clinbiomech.2017.11.010
	34384786	Do gait parameters improve after botulinum toxin injections in post stroke patients? A prospective study	Varvarousis DN, Dimopoulos D, Vasileiadis GI, Manolis I, Ploumis A.	Toxicon. 2021 Sep;200:189-197. doi: 10.1016/j.toxicon.2021.08.001. Epub 2021 Aug 10.	Varvarousis DN	Toxicon	2021	44421			10.1016/j.toxicon.2021.08.001
	20594850	Walking while talking--difficulties incurred during the initial stages of multiple sclerosis disease process	Kalron A, Dvir Z, Achiron A.	Gait Posture. 2010 Jul;32(3):332-5. doi: 10.1016/j.gaitpost.2010.06.002. Epub 2010 Jul 1.	Kalron A	Gait Posture	2010	40362			10.1016/j.gaitpost.2010.06.002
	28081207	Myxovirus Resistance Protein A mRNA Expression Kinetics in Multiple Sclerosis Patients Treated with IFNβ	Libertinova J, Meluzinova E, Tomek A, Horakova D, Kovarova I, Matoska V, Kumstyrova S, Zajac M, Hyncicova E, Liskova P, Houzvickova E, Martinkovic L, Bojar M, Havrdova E, Marusic P.	PLoS One. 2017 Jan 12;12(1):e0169957. doi: 10.1371/journal.pone.0169957. eCollection 2017.	Libertinova J	PLoS One	2017	42748	PMC5231341		10.1371/journal.pone.0169957
	23463494	Diminished Th17 (not Th1) responses underlie multiple sclerosis disease abrogation after hematopoietic stem cell transplantation	Darlington PJ, Touil T, Doucet JS, Gaucher D, Zeidan J, Gauchat D, Corsini R, Kim HJ, Duddy M, Jalili F, Arbour N, Kebir H, Chen J, Arnold DL, Bowman M, Antel J, Prat A, Freedman MS, Atkins H, Sekaly R, Cheynier R, Bar-Or A; Canadian MS/BMT Study Group.	Ann Neurol. 2013 Mar;73(3):341-54. doi: 10.1002/ana.23784. Epub 2013 Mar 5.	Darlington PJ	Ann Neurol	2013	41340			10.1002/ana.23784
	35364386	Humoral response after the booster dose of anti-SARS-CoV-2 vaccine in multiple sclerosis patients treated with high-efficacy therapies	Maglione A, Morra M, Meroni R, Matta M, Clerico M, Rolla S.	Mult Scler Relat Disord. 2022 May;61:103776. doi: 10.1016/j.msard.2022.103776. Epub 2022 Mar 26.	Maglione A	Mult Scler Relat Disord	2022	44652	PMC8957380		10.1016/j.msard.2022.103776
	35014187	Toe clearance facilitation to improve walking in multiple sclerosis: The effect of cyclical focal muscle vibration	Hardin EC, Bailey SN, Kobetic R, Lombardo LM, Foglyano KM, Schnellenberger JR, Selkirk SM.	PM R. 2023 Jan;15(1):131-133. doi: 10.1002/pmrj.12759. Epub 2022 Feb 9.	Hardin EC	PM R	2023	44572			10.1002/pmrj.12759
	24144875	HLA-E restricted CD8+ T cell subsets are phenotypically altered in multiple sclerosis patients	Pannemans K, Broux B, Goris A, Dubois B, Broekmans T, Van Wijmeersch B, Geraghty D, Stinissen P, Hellings N.	Mult Scler. 2014 Jun;20(7):790-801. doi: 10.1177/1352458513509703. Epub 2013 Oct 21.	Pannemans K	Mult Scler	2014	41570			10.1177/1352458513509703
	30893702	Role of MAPT in Pure Motor Neuron Disease: Report of a Recurrent Mutation in Italian Patients	Origone P, Geroldi A, Lamp M, Sanguineri F, Caponnetto C, Cabona C, Gotta F, Trevisan L, Bellone E, Manganelli F, Devigili G, Mandich P.	Neurodegener Dis. 2018;18(5-6):310-314. doi: 10.1159/000497820. Epub 2019 Mar 20.	Origone P	Neurodegener Dis	2018	43545			10.1159/000497820
	27743499	Quantifying Beta-Galactosylceramide Kinetics in Cerebrospinal Fluid of Healthy Subjects Using Deuterium Labeling	Kanhai K, Goulooze SC, Stevens J, Hay JL, Dent G, Verma A, Hankemeier T, de Boer T, Meijering H, Chavez JC, Cohen AF, Groeneveld GJ.	Clin Transl Sci. 2016 Dec;9(6):321-327. doi: 10.1111/cts.12424. Epub 2016 Oct 15.	Kanhai K	Clin Transl Sci	2016	42659	PMC5351000		10.1111/cts.12424
	35383319	In vivo imaging translocator protein (TSPO) in autism spectrum disorder	Simpson D, Gharehgazlou A, Da Silva T, Labrie-Cleary C, Wilson AA, Meyer JH, Mizrahi R, Rusjan PM.	Neuropsychopharmacology. 2022 Jun;47(7):1421-1427. doi: 10.1038/s41386-022-01306-4. Epub 2022 Apr 5.	Simpson D	Neuropsychopharmacology	2022	44657	PMC9117200		10.1038/s41386-022-01306-4
	36098945	Spatio-temporal clustering of amyotrophic lateral sclerosis in France: A population-based study	Boumédiene F, Marin B, Luna J, Bonneterre V, Camu W, Lagrange E, Besson G, Esselin F, De La Cruz E, Lautrette G, Preux PM, Couratier P; BMAALS group.	Eur J Epidemiol. 2022 Nov;37(11):1181-1193. doi: 10.1007/s10654-022-00904-2. Epub 2022 Sep 13.	Boumédiene F	Eur J Epidemiol	2022	44817			10.1007/s10654-022-00904-2
	31705174	The P2X(7) receptor tracer [(11)C]SMW139 as an in vivo marker of neuroinflammation in multiple sclerosis: a first-in man study	Hagens MHJ, Golla SSV, Janssen B, Vugts DJ, Beaino W, Windhorst AD, O'Brien-Brown J, Kassiou M, Schuit RC, Schwarte LA, de Vries HE, Killestein J, Barkhof F, van Berckel BNM, Lammertsma AA.	Eur J Nucl Med Mol Imaging. 2020 Feb;47(2):379-389. doi: 10.1007/s00259-019-04550-x. Epub 2019 Nov 8.	Hagens MHJ	Eur J Nucl Med Mol Imaging	2020	43779	PMC6974509		10.1007/s00259-019-04550-x
	24691080	Predictive value of imaging markers at multiple sclerosis disease onset based on gadolinium- and USPIO-enhanced MRI and machine learning	Crimi A, Commowick O, Maarouf A, Ferré JC, Bannier E, Tourbah A, Berry I, Ranjeva JP, Edan G, Barillot C.	PLoS One. 2014 Apr 1;9(4):e93024. doi: 10.1371/journal.pone.0093024. eCollection 2014.	Crimi A	PLoS One	2014	41732	PMC3972197		10.1371/journal.pone.0093024
	29400680	Mildly disabled persons with multiple sclerosis use similar net joint power strategies as healthy controls when walking speed increases	Brincks J, Christensen LE, Rehnquist MV, Petersen J, Sørensen H, Dalgas U.	NeuroRehabilitation. 2018;42(1):69-79. doi: 10.3233/NRE-172225.	Brincks J	NeuroRehabilitation	2018	43137			10.3233/NRE-172225
	32350313	Fuzziness of muscle synergies in patients with multiple sclerosis indicates increased robustness of motor control during walking	Janshen L, Santuz A, Ekizos A, Arampatzis A.	Sci Rep. 2020 Apr 29;10(1):7249. doi: 10.1038/s41598-020-63788-w.	Janshen L	Sci Rep	2020	43952	PMC7190675		10.1038/s41598-020-63788-w
	22612622	Neuroaxonal regeneration is more pronounced in early multiple sclerosis than in traumatic brain injury lesions	Schirmer L, Merkler D, König FB, Brück W, Stadelmann C.	Brain Pathol. 2013 Jan;23(1):2-12. doi: 10.1111/j.1750-3639.2012.00608.x. Epub 2012 Jun 25.	Schirmer L	Brain Pathol	2013	41052	PMC8057635		10.1111/j.1750-3639.2012.00608.x
	40180563	Validating the Utility of Supervised Clustering Algorithm for Precise [(11)C]DPA-713 PET Brain Image Quantification	Lee Y, Nguyen TD, Du Y, Coughlin JM, Zein SA, Karakatsanis NA, Nehmeh S, Pomper MG, Gauthier SA, Kang Y.	J Nucl Med. 2025 May 1;66(5):764-770. doi: 10.2967/jnumed.124.268519.	Lee Y	J Nucl Med	2025	45750	PMC12051772		10.2967/jnumed.124.268519
	40043555	Antibiotic drug use in the five years preceding the diagnosis of multiple sclerosis	Darvishi S, Donnachie E, Uibel PA, Flaskamp M, Gasperi C, Hapfelmeier A, Hemmer B.	Mult Scler Relat Disord. 2025 Apr;96:106366. doi: 10.1016/j.msard.2025.106366. Epub 2025 Feb 28.	Darvishi S	Mult Scler Relat Disord	2025	45721			10.1016/j.msard.2025.106366
	19438809	Affinity and catalytic heterogeneity of polyclonal myelin basic protein-hydrolyzing IgGs from sera of patients with multiple sclerosis	Legostaeva GA, Polosukhina DI, Bezuglova AM, Doronin BM, Buneva VN, Nevinsky GA.	J Cell Mol Med. 2010 Mar;14(3):699-709. doi: 10.1111/j.1582-4934.2009.00738.x. Epub 2009 Mar 6.	Legostaeva GA	J Cell Mol Med	2010	39948	PMC3823467		10.1111/j.1582-4934.2009.00738.x
	33002321	Long-term peripheral immune cell profiling reveals further targets of oral cladribine in MS	Moser T, Schwenker K, Seiberl M, Feige J, Akgün K, Haschke-Becher E, Ziemssen T, Sellner J.	Ann Clin Transl Neurol. 2020 Nov;7(11):2199-2212. doi: 10.1002/acn3.51206. Epub 2020 Oct 1.	Moser T	Ann Clin Transl Neurol	2020	44105	PMC7664268		10.1002/acn3.51206
	28470769	How human IgGs against myelin basic protein (MBP) recognize oligopeptides and MBP	Belov S, Buneva VN, Nevinsky GA.	J Mol Recognit. 2017 Oct;30(10). doi: 10.1002/jmr.2637. Epub 2017 May 4.	Belov S	J Mol Recognit	2017	42860			10.1002/jmr.2637
	23511714	Pharmacogenomics and translational simulations to bridge indications for an anti-interferon-α receptor antibody	Wang B, Higgs BW, Chang L, Vainshtein I, Liu Z, Streicher K, Liang M, White WI, Yoo S, Richman L, Jallal B, Roskos L, Yao Y.	Clin Pharmacol Ther. 2013 Jun;93(6):483-92. doi: 10.1038/clpt.2013.35. Epub 2013 Feb 14.	Wang B	Clin Pharmacol Ther	2013	41354			10.1038/clpt.2013.35
	30305655	(13)C Pyruvate Transport Across the Blood-Brain Barrier in Preclinical Hyperpolarised MRI	Miller JJ, Grist JT, Serres S, Larkin JR, Lau AZ, Ray K, Fisher KR, Hansen E, Tougaard RS, Nielsen PM, Lindhardt J, Laustsen C, Gallagher FA, Tyler DJ, Sibson N.	Sci Rep. 2018 Oct 10;8(1):15082. doi: 10.1038/s41598-018-33363-5.	Miller JJ	Sci Rep	2018	43385	PMC6180068		10.1038/s41598-018-33363-5
	24684660	Higher incidence of Epstein-Barr virus-induced lymphocyte transformation in multiple sclerosis	Tørring C, Andreasen C, Gehr N, Bjerg L, Petersen T, Höllsberg P.	Acta Neurol Scand. 2014 Aug;130(2):90-6. doi: 10.1111/ane.12249. Epub 2014 Mar 31.	Tørring C	Acta Neurol Scand	2014	41731			10.1111/ane.12249
	22951709	Motor impairments at presentation of clinically isolated syndrome suggestive of multiple sclerosis: Characterization of different disease subtypes	Kalron A, Achiron A, Dvir Z.	NeuroRehabilitation. 2012;31(2):147-55. doi: 10.3233/NRE-2012-0784.	Kalron A	NeuroRehabilitation	2012	41159			10.3233/NRE-2012-0784
	30024443	Tetrahydrocannabinol/Cannabidiol Oromucosal Spray in Patients With Multiple Sclerosis: A Pilot Study on the Plasma Concentration-Effect Relationship	Contin M, Mancinelli L, Perrone A, Sabattini L, Mohamed S, Scandellari C, Foschi M, Vacchiano V, Lugaresi A, Riva R.	Clin Neuropharmacol. 2018 Sep/Oct;41(5):171-176. doi: 10.1097/WNF.0000000000000294.	Contin M	Clin Neuropharmacol	2018	43301			10.1097/WNF.0000000000000294
	24796441	Trunk kinematics during walking in persons with multiple sclerosis: the influence of body weight support	Swinnen E, Baeyens JP, Pintens S, Van Nieuwenhoven J, Ilsbroukx S, Buyl R, Ron C, Goossens M, Meeusen R, Kerckhofs E.	NeuroRehabilitation. 2014;34(4):731-40. doi: 10.3233/NRE-141089.	Swinnen E	NeuroRehabilitation	2014	41766			10.3233/NRE-141089
	34452629	BRIE2: computational identification of splicing phenotypes from single-cell transcriptomic experiments	Huang Y, Sanguinetti G.	Genome Biol. 2021 Aug 27;22(1):251. doi: 10.1186/s13059-021-02461-5.	Huang Y	Genome Biol	2021	44436	PMC8393734		10.1186/s13059-021-02461-5
	21706018	Axin2 as regulatory and therapeutic target in newborn brain injury and remyelination	Fancy SP, Harrington EP, Yuen TJ, Silbereis JC, Zhao C, Baranzini SE, Bruce CC, Otero JJ, Huang EJ, Nusse R, Franklin RJ, Rowitch DH.	Nat Neurosci. 2011 Jun 26;14(8):1009-16. doi: 10.1038/nn.2855.	Fancy SP	Nat Neurosci	2011	40722	PMC3145042	NIHMS293757	10.1038/nn.2855
	23494530	Coordinated control of oligodendrocyte development by extrinsic and intrinsic signaling cues	He L, Lu QR.	Neurosci Bull. 2013 Apr;29(2):129-43. doi: 10.1007/s12264-013-1318-y. Epub 2013 Mar 13.	He L	Neurosci Bull	2013	41349	PMC4643847	NIHMS717626	10.1007/s12264-013-1318-y
	31681317	Efficient Distribution of a Novel Zirconium-89 Labeled Anti-cd20 Antibody Following Subcutaneous and Intravenous Administration in Control and Experimental Autoimmune Encephalomyelitis-Variant Mice	Migotto MA, Mardon K, Orian J, Weckbecker G, Kneuer R, Bhalla R, Reutens DC.	Front Immunol. 2019 Oct 18;10:2437. doi: 10.3389/fimmu.2019.02437. eCollection 2019.	Migotto MA	Front Immunol	2019	43774	PMC6813232		10.3389/fimmu.2019.02437
	21397574	Immobilization of matrix metalloproteinase 8 (MMP-8) for online drug screening	Mazzini F, Nuti E, Petri A, Rossello A.	J Chromatogr B Analyt Technol Biomed Life Sci. 2011 Apr 1;879(11-12):756-62. doi: 10.1016/j.jchromb.2011.02.024. Epub 2011 Feb 22.	Mazzini F	J Chromatogr B Analyt Technol Biomed Life Sci	2011	40617			10.1016/j.jchromb.2011.02.024
	32101388	Novel MS vital sign: multi-sensor captures upper and lower limb dysfunction	Akhbardeh A, Arjona JK, Krysko KM, Nourbakhsh B, Gourraud PA, Graves JS.	Ann Clin Transl Neurol. 2020 Mar;7(3):288-295. doi: 10.1002/acn3.50988. Epub 2020 Feb 26.	Akhbardeh A	Ann Clin Transl Neurol	2020	43888	PMC7085995		10.1002/acn3.50988
	33404106	Selective killing of human M1 macrophages by Smac mimetics alone and M2 macrophages by Smac mimetics and caspase inhibition	Ali H, Caballero R, Dong SXM, Gajnayaka N, Vranjkovic A, Ahmed D, Iqbal S, Crawley AM, Angel JB, Cassol E, Kumar A.	J Leukoc Biol. 2021 Oct;110(4):693-710. doi: 10.1002/JLB.4A0220-114RR. Epub 2021 Jan 6.	Ali H	J Leukoc Biol	2021	44202			10.1002/JLB.4A0220-114RR
	23308162	Saffold virus type 3 (SAFV-3) persists in HeLa cells	Himeda T, Hosomi T, Okuwa T, Muraki Y, Ohara Y.	PLoS One. 2013;8(1):e53194. doi: 10.1371/journal.pone.0053194. Epub 2013 Jan 4.	Himeda T	PLoS One	2013	41286	PMC3537732		10.1371/journal.pone.0053194
	38991454	Isolated auto-citrullinated regions of PADI4 associate to the intact protein without altering their disordered conformation	Neira JL, Rizzuti B, Abian O, Velazquez-Campoy A.	Biophys Chem. 2024 Sep;312:107288. doi: 10.1016/j.bpc.2024.107288. Epub 2024 Jun 29.	Neira JL	Biophys Chem	2024	45484			10.1016/j.bpc.2024.107288
	21300823	CD2 costimulation reveals defective activity by human CD4+CD25(hi) regulatory cells in patients with multiple sclerosis	Baecher-Allan CM, Costantino CM, Cvetanovich GL, Ashley CW, Beriou G, Dominguez-Villar M, Hafler DA.	J Immunol. 2011 Mar 15;186(6):3317-26. doi: 10.4049/jimmunol.1002502. Epub 2011 Feb 7.	Baecher-Allan CM	J Immunol	2011	40583	PMC4467560	NIHMS696853	10.4049/jimmunol.1002502
	33322098	Interferon Beta Activity Is Modulated via Binding of Specific S100 Proteins	Kazakov AS, Sofin AD, Avkhacheva NV, Denesyuk AI, Deryusheva EI, Rastrygina VA, Sokolov AS, Permyakova ME, Litus EA, Uversky VN, Permyakov EA, Permyakov SE.	Int J Mol Sci. 2020 Dec 13;21(24):9473. doi: 10.3390/ijms21249473.	Kazakov AS	Int J Mol Sci	2020	44181	PMC7764042		10.3390/ijms21249473
	24028535	Structure-kinetic relationships--an overlooked parameter in hit-to-lead optimization: a case of cyclopentylamines as chemokine receptor 2 antagonists	Vilums M, Zweemer AJ, Yu Z, de Vries H, Hillger JM, Wapenaar H, Bollen IA, Barmare F, Gross R, Clemens J, Krenitsky P, Brussee J, Stamos D, Saunders J, Heitman LH, Ijzerman AP.	J Med Chem. 2013 Oct 10;56(19):7706-14. doi: 10.1021/jm4011737. Epub 2013 Sep 27.	Vilums M	J Med Chem	2013	41531			10.1021/jm4011737
	26724452	A systematic methodology for large scale compound screening: A case study on the discovery of novel S1PL inhibitors	Deniz U, Ozkirimli E, Ulgen KO.	J Mol Graph Model. 2016 Jan;63:110-24. doi: 10.1016/j.jmgm.2015.11.004. Epub 2015 Nov 12.	Deniz U	J Mol Graph Model	2016	42372			10.1016/j.jmgm.2015.11.004
	31234121	Impaired local dynamic stability during treadmill walking predicts future falls in patients with multiple sclerosis: A prospective cohort study	Tajali S, Mehravar M, Negahban H, van Dieën JH, Shaterzadeh-Yazdi MJ, Mofateh R.	Clin Biomech (Bristol). 2019 Jul;67:197-201. doi: 10.1016/j.clinbiomech.2019.05.013. Epub 2019 May 9.	Tajali S	Clin Biomech (Bristol)	2019	43641			10.1016/j.clinbiomech.2019.05.013
	20610493	Pregnancy-induced fluctuations in functional T-cell subsets in multiple sclerosis patients	Neuteboom RF, Verbraak E, Wierenga-Wolf AF, van Meurs M, Steegers EA, de Groot CJ, Laman JD, Hintzen RQ.	Mult Scler. 2010 Sep;16(9):1073-8. doi: 10.1177/1352458510373939. Epub 2010 Jul 7.	Neuteboom RF	Mult Scler	2010	40368			10.1177/1352458510373939
	26760223	Enantioselective analysis of 4-hydroxycyclophosphamide in human plasma with application to a clinical pharmacokinetic study	de Castro FA, Scatena Gdos S, Rocha OP, Marques MP, Cass QB, Simões BP, Lanchote VL.	J Chromatogr B Analyt Technol Biomed Life Sci. 2016 Feb 1;1011:53-61. doi: 10.1016/j.jchromb.2015.12.049. Epub 2015 Dec 28.	de Castro FA	J Chromatogr B Analyt Technol Biomed Life Sci	2016	42383			10.1016/j.jchromb.2015.12.049
	23475901	Generation and characterization of fully human monoclonal antibodies against human Orai1 for autoimmune disease	Lin FF, Elliott R, Colombero A, Gaida K, Kelley L, Moksa A, Ho SY, Bykova E, Wong M, Rathanaswami P, Hu S, Sullivan JK, Nguyen HQ, McBride HJ.	J Pharmacol Exp Ther. 2013 May;345(2):225-38. doi: 10.1124/jpet.112.202788. Epub 2013 Mar 8.	Lin FF	J Pharmacol Exp Ther	2013	41345			10.1124/jpet.112.202788
	26077645	Optimal acquisition and modeling parameters for accurate assessment of low Ktrans blood-brain barrier permeability using dynamic contrast-enhanced MRI	Barnes SR, Ng TS, Montagne A, Law M, Zlokovic BV, Jacobs RE.	Magn Reson Med. 2016 May;75(5):1967-77. doi: 10.1002/mrm.25793. Epub 2015 Jun 16.	Barnes SR	Magn Reson Med	2016	42172	PMC4726482	NIHMS752369	10.1002/mrm.25793
	37542161	Prenatal exposure to environmental air pollution and psychosocial stress jointly contribute to the epigenetic regulation of the serotonin transporter gene in newborns	Nazzari S, Cagliero L, Grumi S, Pisoni E, Mallucci G, Bergamaschi R, Maccarini J, Giorda R, Provenzi L.	Mol Psychiatry. 2023 Aug;28(8):3503-3511. doi: 10.1038/s41380-023-02206-9. Epub 2023 Aug 4.	Nazzari S	Mol Psychiatry	2023	45142			10.1038/s41380-023-02206-9
	27882475	The Spatio-Temporal Expression Profiles of CD4 + T Cell Differentiation and Function-Related Genes During EAE Pathogenesis	Cai Y, Shen H, Qin C, Zhou J, Lai W, Pan J, Du C.	Inflammation. 2017 Feb;40(1):195-204. doi: 10.1007/s10753-016-0469-1.	Cai Y	Inflammation	2017	42699			10.1007/s10753-016-0469-1
	27623036	Mexican Biosimilar Filgrastim for Autologous Hematopoietic Stem Cell Mobilization and Transplantation	León-González M, León-Peña AA, Vallejo-VIllalobos MF, Núñez-Cortés AK, Ruiz-Argüelles A, Ruiz-Argüelles GJ.	Rev Invest Clin. 2016 Jul-Aug;68(4):181-3.	León-González M	Rev Invest Clin	2016	42627
	25924727	MS565: A SPECT Tracer for Evaluating the Brain Penetration of BAF312 (Siponimod)	Briard E, Rudolph B, Desrayaud S, Krauser JA, Auberson YP.	ChemMedChem. 2015 Jun;10(6):1008-18. doi: 10.1002/cmdc.201500115. Epub 2015 Apr 29.	Briard E	ChemMedChem	2015	42125			10.1002/cmdc.201500115
	26324067	Detection of postural sway abnormalities by wireless inertial sensors in minimally disabled patients with multiple sclerosis: a case-control study	Solomon AJ, Jacobs JV, Lomond KV, Henry SM.	J Neuroeng Rehabil. 2015 Sep 1;12:74. doi: 10.1186/s12984-015-0066-9.	Solomon AJ	J Neuroeng Rehabil	2015	42249	PMC4556213		10.1186/s12984-015-0066-9
	24155968	Kinetics of IL-6 production defines T effector cell responsiveness to regulatory T cells in multiple sclerosis	Trinschek B, Luessi F, Haas J, Wildemann B, Zipp F, Wiendl H, Becker C, Jonuleit H.	PLoS One. 2013 Oct 14;8(10):e77634. doi: 10.1371/journal.pone.0077634. eCollection 2013.	Trinschek B	PLoS One	2013	41572	PMC3796502		10.1371/journal.pone.0077634
	39855187	A Characterization of Physical Activity in People Living With Advanced Multiple Sclerosis	Ludgate J, Edwards T, Cardwell K, Fakolade A, Pilutti LA.	Adapt Phys Activ Q. 2025 Jan 24;42(2):214-227. doi: 10.1123/apaq.2024-0109. Print 2025 Apr 1.	Ludgate J	Adapt Phys Activ Q	2025	45681			10.1123/apaq.2024-0109
	30231202	Surface Plasmon Resonance Sensing on Naturally Derived Membranes: A Remyelination-Promoting Human Antibody Binds Myelin with Extraordinary Affinity	Vala M, Jordan LR, Warrington AE, Maher LJ 3rd, Rodriguez M, Wittenberg NJ, Oh SH.	Anal Chem. 2018 Nov 6;90(21):12567-12573. doi: 10.1021/acs.analchem.8b02664. Epub 2018 Oct 15.	Vala M	Anal Chem	2018	43363			10.1021/acs.analchem.8b02664
	33448685	Synthesis and Pharmacological Evaluation of Fluorinated Quinoxaline-Based κ-Opioid Receptor (KOR) Agonists Designed for PET Studies	Tangherlini G, Börgel F, Schepmann D, Slocum S, Che T, Wagner S, Schwegmann K, Hermann S, Mykicki N, Loser K, Wünsch B.	ChemMedChem. 2020 Oct 5;15(19):1834-1853. doi: 10.1002/cmdc.202000502. Epub 2020 Sep 1.	Tangherlini G	ChemMedChem	2020	44211	PMC7589326		10.1002/cmdc.202000502
	20149885	Oscillatory gamma synchronization binds the primary and secondary somatosensory areas in humans	Hagiwara K, Okamoto T, Shigeto H, Ogata K, Somehara Y, Matsushita T, Kira J, Tobimatsu S.	Neuroimage. 2010 May 15;51(1):412-20. doi: 10.1016/j.neuroimage.2010.02.001. Epub 2010 Feb 10.	Hagiwara K	Neuroimage	2010	40222			10.1016/j.neuroimage.2010.02.001
	33819622	Kinetic assessment of Michael addition reactions of alpha, beta-unsaturated carbonyl compounds to amino acid and protein thiols	Sauerland M, Mertes R, Morozzi C, Eggler AL, Gamon LF, Davies MJ.	Free Radic Biol Med. 2021 Jun;169:1-11. doi: 10.1016/j.freeradbiomed.2021.03.040. Epub 2021 Apr 2.	Sauerland M	Free Radic Biol Med	2021	44291			10.1016/j.freeradbiomed.2021.03.040
	30582548	Gait and Dynamic Balance Sensing Using Wearable Foot Sensors	Mohamed Refai MI, van Beijnum BF, Buurke JH, Veltink PH.	IEEE Trans Neural Syst Rehabil Eng. 2019 Feb;27(2):218-227. doi: 10.1109/TNSRE.2018.2885309. Epub 2018 Dec 24.	Mohamed Refai MI	IEEE Trans Neural Syst Rehabil Eng	2019	43459			10.1109/TNSRE.2018.2885309
	23871638	Promotion and prevention of autoimmune disease by CD8+ T cells	Gravano DM, Hoyer KK.	J Autoimmun. 2013 Sep;45:68-79. doi: 10.1016/j.jaut.2013.06.004. Epub 2013 Jul 17.	Gravano DM	J Autoimmun	2013	41478			10.1016/j.jaut.2013.06.004
	30850505	Dynamic (11)C-PiB PET Shows Cerebrospinal Fluid Flow Alterations in Alzheimer Disease and Multiple Sclerosis	Schubert JJ, Veronese M, Marchitelli L, Bodini B, Tonietto M, Stankoff B, Brooks DJ, Bertoldo A, Edison P, Turkheimer FE.	J Nucl Med. 2019 Oct;60(10):1452-1460. doi: 10.2967/jnumed.118.223834. Epub 2019 Mar 8.	Schubert JJ	J Nucl Med	2019	43534	PMC6785797		10.2967/jnumed.118.223834
	36522154	Longitudinal characterisation of B and T-cell immune responses after the booster dose of COVID-19 mRNA-vaccine in people with multiple sclerosis using different disease-modifying therapies	Aiello A, Coppola A, Ruggieri S, Farroni C, Altera AMG, Salmi A, Vanini V, Cuzzi G, Petrone L, Meschi S, Lapa D, Bettini A, Haggiag S, Prosperini L, Galgani S, Quartuccio ME, Bevilacqua N, Garbuglia AR, Agrati C, Puro V, Tortorella C, Gasperini C, Nicastri E, Goletti D.	J Neurol Neurosurg Psychiatry. 2023 Apr;94(4):290-299. doi: 10.1136/jnnp-2022-330175. Epub 2022 Dec 15.	Aiello A	J Neurol Neurosurg Psychiatry	2023	44910	PMC10086471		10.1136/jnnp-2022-330175
	35274413	Evolution from a first clinical demyelinating event to multiple sclerosis in the REFLEX trial: Regional susceptibility in the conversion to multiple sclerosis at disease onset and its amenability to subcutaneous interferon beta-1a	Battaglini M, Vrenken H, Tappa Brocci R, Gentile G, Luchetti L, Versteeg A, Freedman MS, Uitdehaag BMJ, Kappos L, Comi G, Seitzinger A, Jack D, Sormani MP, Barkhof F, De Stefano N.	Eur J Neurol. 2022 Jul;29(7):2024-2035. doi: 10.1111/ene.15314. Epub 2022 Apr 4.	Battaglini M	Eur J Neurol	2022	44631	PMC9321632		10.1111/ene.15314
	29414296	Investigating the dynamic plantar pressure distribution and loading pattern in subjects with multiple sclerosis	Keklicek H, Cetin B, Salci Y, Balkan AF, Altinkaynak U, Armutlu K.	Mult Scler Relat Disord. 2018 Feb;20:186-191. doi: 10.1016/j.msard.2018.01.023. Epub 2018 Jan 31.	Keklicek H	Mult Scler Relat Disord	2018	43139			10.1016/j.msard.2018.01.023
	36274376	The spatio-temporal relationship between white matter lesion volume changes and brain atrophy in clinically isolated syndrome and early multiple sclerosis	Mattiesing RM, Gentile G, Brouwer I, van Schijndel RA, Uitdehaag BMJ, Twisk JWR, Kappos L, Freedman MS, Comi G, Jack D, De Stefano N, Barkhof F, Battaglini M, Vrenken H.	Neuroimage Clin. 2022;36:103220. doi: 10.1016/j.nicl.2022.103220. Epub 2022 Oct 3.	Mattiesing RM	Neuroimage Clin	2022	44858	PMC9668617		10.1016/j.nicl.2022.103220
	37394036	Intercellular transmission of pathogenic proteins in ALS: Exploring the pathogenic wave	Arnold FJ, Nguyen AD, Bedlack RS, Bennett CL, La Spada AR.	Neurobiol Dis. 2023 Aug;184:106218. doi: 10.1016/j.nbd.2023.106218. Epub 2023 Jun 30.	Arnold FJ	Neurobiol Dis	2023	45109			10.1016/j.nbd.2023.106218
	33911200	New autoimmune diseases after autologous hematopoietic stem cell transplantation for multiple sclerosis	Burt RK, Muraro PA, Farge D, Oliveira MC, Snowden JA, Saccardi R, Han X, Quigley K, Bueno V, Frasca D, Fedorenko D, Burman J.	Bone Marrow Transplant. 2021 Jul;56(7):1509-1517. doi: 10.1038/s41409-021-01277-y. Epub 2021 Apr 28.	Burt RK	Bone Marrow Transplant	2021	44315			10.1038/s41409-021-01277-y
	35124304	Variability of objective gait measures across the expanded disability status scale in people living with multiple sclerosis: A cross-sectional retrospective analysis	Zanotto T, Sosnoff JJ, Ofori E, Golan D, Zarif M, Bumstead B, Buhse M, Kaczmarek O, Wilken J, Muratori L, Covey TJ, Gudesblatt M.	Mult Scler Relat Disord. 2022 Mar;59:103645. doi: 10.1016/j.msard.2022.103645. Epub 2022 Jan 30.	Zanotto T	Mult Scler Relat Disord	2022	44598			10.1016/j.msard.2022.103645
	38613335	Sensitive Identification of Asymmetries and Neuromuscular Deficits in Lower Limb Function in Early Multiple Sclerosis	Geßner A, Hartmann M, Vágó A, Trentzsch K, Schriefer D, Mehrholz J, Ziemssen T.	Neurorehabil Neural Repair. 2024 Aug;38(8):570-581. doi: 10.1177/15459683241245964. Epub 2024 Apr 13.	Geßner A	Neurorehabil Neural Repair	2024	45395	PMC11308279		10.1177/15459683241245964
	22785002	Slowed exercise-onset Vo2 kinetics during submaximal endurance exercise in subjects with multiple sclerosis	Hansen D, Wens I, Kosten L, Verboven K, Eijnde BO.	Neurorehabil Neural Repair. 2013 Jan;27(1):87-95. doi: 10.1177/1545968312451916. Epub 2012 Jul 10.	Hansen D	Neurorehabil Neural Repair	2013	41103			10.1177/1545968312451916
	32831213	Quantitative body symmetry assessment during neurological examination	Daunoraviciene K, Ziziene J, Ovcinikova A, Kizlaitiene R, Griskevicius J.	Technol Health Care. 2020;28(5):573-584. doi: 10.3233/THC-208003.	Daunoraviciene K	Technol Health Care	2020	44068			10.3233/THC-208003
	31004050	MAPK pathway and B cells overactivation in multiple sclerosis revealed by phosphoproteomics and genomic analysis	Kotelnikova E, Kiani NA, Messinis D, Pertsovskaya I, Pliaka V, Bernardo-Faura M, Rinas M, Vila G, Zubizarreta I, Pulido-Valdeolivas I, Sakellaropoulos T, Faigle W, Silberberg G, Masso M, Stridh P, Behrens J, Olsson T, Martin R, Paul F, Alexopoulos LG, Saez-Rodriguez J, Tegner J, Villoslada P.	Proc Natl Acad Sci U S A. 2019 May 7;116(19):9671-9676. doi: 10.1073/pnas.1818347116. Epub 2019 Apr 19.	Kotelnikova E	Proc Natl Acad Sci U S A	2019	43576	PMC6510997		10.1073/pnas.1818347116
	27919485	The Required Coefficient of Friction for evaluating gait alterations in people with Multiple Sclerosis during gait	Pacifici I, Galli M, Kleiner AF, Corona F, Coghe G, Marongiu E, Loi A, Crisafulli A, Cocco E, Marrosu MG, Pau M.	Mult Scler Relat Disord. 2016 Nov;10:174-178. doi: 10.1016/j.msard.2016.10.004. Epub 2016 Oct 24.	Pacifici I	Mult Scler Relat Disord	2016	42711			10.1016/j.msard.2016.10.004
	28017240	Focal muscle vibration, an effective rehabilitative approach in severe gait impairment due to multiple sclerosis	Camerota F, Celletti C, Di Sipio E, De Fino C, Simbolotti C, Germanotta M, Mirabella M, Padua L, Nociti V.	J Neurol Sci. 2017 Jan 15;372:33-39. doi: 10.1016/j.jns.2016.11.025. Epub 2016 Nov 15.	Camerota F	J Neurol Sci	2017	42731			10.1016/j.jns.2016.11.025
	35061785	Assessing visually guided reaching in people with multiple sclerosis with and without self-reported upper limb impairment	Wijeyaratnam DO, Edwards T, Pilutti LA, Cressman EK.	PLoS One. 2022 Jan 21;17(1):e0262480. doi: 10.1371/journal.pone.0262480. eCollection 2022.	Wijeyaratnam DO	PLoS One	2022	44582	PMC8782348		10.1371/journal.pone.0262480
	37735674	Going beyond PA: Assessing sensorimotor capacity with wearables in multiple sclerosis-a cross-sectional study	Gulde P, Vojta H, Schmidle S, Rieckmann P, Hermsdörfer J.	J Neuroeng Rehabil. 2023 Sep 21;20(1):123. doi: 10.1186/s12984-023-01247-z.	Gulde P	J Neuroeng Rehabil	2023	45191	PMC10515026		10.1186/s12984-023-01247-z
	38204286	Repeated iv anti-CD20 treatment in multiple sclerosis: Long-term effects on peripheral immune cell subsets	Feige J, Moser T, Akgün K, Schwenker K, Hitzl W, Haschke-Becher E, Ziemssen T, Sellner J.	Ann Clin Transl Neurol. 2024 Feb;11(2):450-465. doi: 10.1002/acn3.51965. Epub 2024 Jan 10.	Feige J	Ann Clin Transl Neurol	2024	45302	PMC10863910		10.1002/acn3.51965
	33138057	The Danger of Walking with Socks: Evidence from Kinematic Analysis in People with Progressive Multiple Sclerosis	Huang SC, Dalla Costa G, Pisa M, Gregoris L, Leccabue G, Congiu M, Comi G, Leocani L.	Sensors (Basel). 2020 Oct 29;20(21):6160. doi: 10.3390/s20216160.	Huang SC	Sensors (Basel)	2020	44138	PMC7662955		10.3390/s20216160
	31561120	Test-retest reliability and minimal detectable change of ankle kinematics and spatiotemporal parameters in MS population	Andreopoulou G, Mahad DJ, Mercer TH, van der Linden ML.	Gait Posture. 2019 Oct;74:218-222. doi: 10.1016/j.gaitpost.2019.09.015. Epub 2019 Sep 16.	Andreopoulou G	Gait Posture	2019	43736			10.1016/j.gaitpost.2019.09.015
	32032843	Impaired heart rate recovery after sub-maximal physical exercise in people with multiple sclerosis	Rampichini S, Gervasoni E, Cattaneo D, Rovaris M, Grosso C, Maggioni MA, Merati G.	Mult Scler Relat Disord. 2020 May;40:101960. doi: 10.1016/j.msard.2020.101960. Epub 2020 Jan 21.	Rampichini S	Mult Scler Relat Disord	2020	43869			10.1016/j.msard.2020.101960
	37086648	The spatio-temporal relationship between concurrent lesion and brain atrophy changes in early multiple sclerosis: A post-hoc analysis of the REFLEXION study	Gentile G, Mattiesing RM, Brouwer I, van Schijndel RA, Uitdehaag BMJ, Twisk JWR, Kappos L, Freedman MS, Comi G, Jack D, Barkhof F, De Stefano N, Vrenken H, Battaglini M.	Neuroimage Clin. 2023;38:103397. doi: 10.1016/j.nicl.2023.103397. Epub 2023 Apr 5.	Gentile G	Neuroimage Clin	2023	45038	PMC10300577		10.1016/j.nicl.2023.103397
	23132152	Footfall placement variability and falls in multiple sclerosis	Socie MJ, Sandroff BM, Pula JH, Hsiao-Wecksler ET, Motl RW, Sosnoff JJ.	Ann Biomed Eng. 2013 Aug;41(8):1740-7. doi: 10.1007/s10439-012-0685-2. Epub 2012 Nov 7.	Socie MJ	Ann Biomed Eng	2013	41221			10.1007/s10439-012-0685-2
	36544317	Quantifying lower extremity inter-segmental coordination variability during walking in people with multiple sclerosis with high and low fear of falling	Mofateh R, Salehi R, Mehravar M, Negahban H.	Mult Scler Relat Disord. 2022 Dec;68:104258. doi: 10.1016/j.msard.2022.104258. Epub 2022 Oct 20.	Mofateh R	Mult Scler Relat Disord	2022	44917			10.1016/j.msard.2022.104258
	36544324	Association of vitamin D serum levels and vitamin D supplementation with B cell kinetics and disease activity in Multiple Sclerosis patients treated with ocrelizumab: an Italian multi-center study	Miele G, Abbadessa G, Cavalla P, Valentino P, Marfia GA, Landi D, Bosa C, Vercellino M, De Martino A, Ponzano M, Lavorgna L, Bonavita S.	Mult Scler Relat Disord. 2022 Dec;68:104395. doi: 10.1016/j.msard.2022.104395. Epub 2022 Nov 3.	Miele G	Mult Scler Relat Disord	2022	44917			10.1016/j.msard.2022.104395
	38684085	Gait Features in Different Environments Contributing to Participation in Outdoor Activities in Old Age (GaitAge): Protocol for an Observational Cross-Sectional Study	Rantakokko M, Matikainen-Tervola E, Aartolahti E, Sihvonen S, Chichaeva J, Finni T, Cronin N.	JMIR Res Protoc. 2024 Apr 29;13:e52898. doi: 10.2196/52898.	Rantakokko M	JMIR Res Protoc	2024	45411	PMC11091809		10.2196/52898
	29304511	Walking measures to evaluate assistive technology for foot drop in multiple sclerosis: A systematic review of psychometric properties	Andreopoulou G, Mercer TH, van der Linden ML.	Gait Posture. 2018 Mar;61:55-66. doi: 10.1016/j.gaitpost.2017.12.021. Epub 2017 Dec 25.	Andreopoulou G	Gait Posture	2018	43106			10.1016/j.gaitpost.2017.12.021
	29300700	Understanding the Physiological Significance of Four Inertial Gait Features in Multiple Sclerosis	Dandu SR, Engelhard MM, Qureshi A, Gong J, Lach JC, Brandt-Pearce M, Goldman MD.	IEEE J Biomed Health Inform. 2018 Jan;22(1):40-46. doi: 10.1109/JBHI.2017.2773629.	Dandu SR	IEEE J Biomed Health Inform	2018	43105	PMC5774022	NIHMS932319	10.1109/JBHI.2017.2773629
	28889946	Dynamic balance in persons with multiple sclerosis who have a falls history is altered compared to non-fallers and to healthy controls	Peebles AT, Bruetsch AP, Lynch SG, Huisinga JM.	J Biomech. 2017 Oct 3;63:158-163. doi: 10.1016/j.jbiomech.2017.08.023. Epub 2017 Sep 1.	Peebles AT	J Biomech	2017	42990			10.1016/j.jbiomech.2017.08.023
	29879144	Turning is an important marker of balance confidence and walking limitation in persons with multiple sclerosis	Adusumilli G, Lancia S, Levasseur VA, Amblee V, Orchard M, Wagner JM, Naismith RT.	PLoS One. 2018 Jun 7;13(6):e0198178. doi: 10.1371/journal.pone.0198178. eCollection 2018.	Adusumilli G	PLoS One	2018	43259	PMC5991680		10.1371/journal.pone.0198178
	31215705	Plasticity of dendritic spines: Molecular function and dysfunction in neurodevelopmental disorders	Nishiyama J.	Psychiatry Clin Neurosci. 2019 Sep;73(9):541-550. doi: 10.1111/pcn.12899. Epub 2019 Jul 8.	Nishiyama J	Psychiatry Clin Neurosci	2019	43636			10.1111/pcn.12899
	39245024	Physiological fitness in people with advanced multiple sclerosis	Chaves AR, Edwards T, Awadia Z, Morin V, Walker LAS, Reed JL, Pilutti LA.	Mult Scler Relat Disord. 2024 Nov;91:105854. doi: 10.1016/j.msard.2024.105854. Epub 2024 Aug 29.	Chaves AR	Mult Scler Relat Disord	2024	45543			10.1016/j.msard.2024.105854
	27355336	Engineering tolerance using biomaterials to target and control antigen presenting cells	Tostanoski LH, Gosselin EA, Jewell CM.	Discov Med. 2016 May;21(117):403-10.	Tostanoski LH	Discov Med	2016	42551
	33080122	Walking in multiple sclerosis improves with tDCS: a randomized, double-blind, sham-controlled study	Pilloni G, Choi C, Shaw MT, Coghe G, Krupp L, Moffat M, Cocco E, Pau M, Charvet L.	Ann Clin Transl Neurol. 2020 Nov;7(11):2310-2319. doi: 10.1002/acn3.51224. Epub 2020 Oct 20.	Pilloni G	Ann Clin Transl Neurol	2020	44124	PMC7664269		10.1002/acn3.51224
	31662412	Lymphocyte pharmacodynamics are not associated with autoimmunity or efficacy after alemtuzumab	Wiendl H, Carraro M, Comi G, Izquierdo G, Kim HJ, Sharrack B, Tornatore C, Daizadeh N, Chung L, Jacobs AK, Hogan RJ, Wychowski LV, Van Wijmeersch B; CARE-MS I, CARE-MS II, and CAMMS03409 Investigators.	Neurol Neuroimmunol Neuroinflamm. 2019 Oct 29;7(1):e635. doi: 10.1212/NXI.0000000000000635. Print 2020 Jan.	Wiendl H	Neurol Neuroimmunol Neuroinflamm	2019	43769	PMC6865853		10.1212/NXI.0000000000000635
	38198988	Range of motion abnormalities in the lower limb joints during gait in youth with multiple sclerosis	Menascu S, Vinogradsky A, Baransi H, Kalron A.	Mult Scler Relat Disord. 2024 Feb;82:105417. doi: 10.1016/j.msard.2023.105417. Epub 2023 Dec 29.	Menascu S	Mult Scler Relat Disord	2024	45301			10.1016/j.msard.2023.105417
	29171982	Morphofunctional muscle changes influence on foot stability in multiple sclerosis during gait prediction: The rehabilitation potential	Neamtu MC, Neamtu OM, Marin MI, Rusu L.	J Back Musculoskelet Rehabil. 2018;31(3):469-474. doi: 10.3233/BMR-170925.	Neamtu MC	J Back Musculoskelet Rehabil	2018	43064			10.3233/BMR-170925
	20108225	Spatiotemporal distribution pattern of white matter lesion volumes and their association with regional grey matter volume reductions in relapsing-remitting multiple sclerosis	Bendfeldt K, Blumhagen JO, Egger H, Loetscher P, Denier N, Kuster P, Traud S, Mueller-Lenke N, Naegelin Y, Gass A, Hirsch J, Kappos L, Nichols TE, Radue EW, Borgwardt SJ.	Hum Brain Mapp. 2010 Oct;31(10):1542-55. doi: 10.1002/hbm.20951.	Bendfeldt K	Hum Brain Mapp	2010	40207	PMC6870732		10.1002/hbm.20951
	38175305	Cortical matrix remodeling as a hallmark of relapsing-remitting neuroinflammation in MR elastography and quantitative MRI	Silva RV, Morr AS, Herthum H, Koch SP, Mueller S, Batzdorf CS, Bertalan G, Meyer T, Tzschätzsch H, Kühl AA, Boehm-Sturm P, Braun J, Scheel M, Paul F, Infante-Duarte C, Sack I.	Acta Neuropathol. 2024 Jan 4;147(1):8. doi: 10.1007/s00401-023-02658-x.	Silva RV	Acta Neuropathol	2024	45295	PMC10766667		10.1007/s00401-023-02658-x
	23384318	Usability and potential of geostatistics for spatial discrimination of multiple sclerosis lesion patterns	Marschallinger R, Golaszewski SM, Kunz AB, Kronbichler M, Ladurner G, Hofmann P, Trinka E, McCoy M, Kraus J.	J Neuroimaging. 2014 May-Jun;24(3):278-86. doi: 10.1111/jon.12000. Epub 2013 Feb 5.	Marschallinger R	J Neuroimaging	2014	41312			10.1111/jon.12000
	34376167	Multiple sclerosis incidence rate in southern Iran: a Bayesian epidemiological study	Asmarian N, Sharafi Z, Mousavi A, Jacques R, Tamayo I, Bind MA, Abutorabi-Zarchi M, Moradian MJ, Izadi S.	BMC Neurol. 2021 Aug 10;21(1):309. doi: 10.1186/s12883-021-02342-1.	Asmarian N	BMC Neurol	2021	44419	PMC8353854		10.1186/s12883-021-02342-1
	26603657	Characterization of Compensatory Stepping in People With Multiple Sclerosis	Peterson DS, Huisinga JM, Spain RI, Horak FB.	Arch Phys Med Rehabil. 2016 Apr;97(4):513-521. doi: 10.1016/j.apmr.2015.10.103. Epub 2015 Nov 18.	Peterson DS	Arch Phys Med Rehabil	2016	42334	PMC4808350	NIHMS739399	10.1016/j.apmr.2015.10.103
	29688408	Spatiotemporal distribution of fibrinogen in marmoset and human inflammatory demyelination	Lee NJ, Ha SK, Sati P, Absinta M, Luciano NJ, Lefeuvre JA, Schindler MK, Leibovitch EC, Ryu JK, Petersen MA, Silva AC, Jacobson S, Akassoglou K, Reich DS.	Brain. 2018 Jun 1;141(6):1637-1649. doi: 10.1093/brain/awy082.	Lee NJ	Brain	2018	43215	PMC5972667		10.1093/brain/awy082
	21768914	Unilateral thalamic deep brain stimulation for disabling kinetic tremor in multiple sclerosis	Hosseini H, Mandat T, Waubant E, Agid Y, Lubetzki C, Lyon-Caen O, Stankoff B, Jedynak P, Cesaro P, Palfi S, Nguyen JP.	Neurosurgery. 2012 Jan;70(1):66-9. doi: 10.1227/NEU.0b013e31822da55c.	Hosseini H	Neurosurgery	2012	40744			10.1227/NEU.0b013e31822da55c
	33937418	Epitope-Based Chicken-Derived Novel Anti-PAD2 Monoclonal Antibodies Inhibit Citrullination	Aosasa M, Hossain MS, Sakata T, Koga K, Shigemitsu T, Shoya Y, Yamaguchi M, Saito K, Kim M.	J Immunol Res. 2021 Apr 12;2021:6659960. doi: 10.1155/2021/6659960. eCollection 2021.	Aosasa M	J Immunol Res	2021	44319	PMC8055403		10.1155/2021/6659960
	36563127	Preliminary validity of the Draw a Shape Test for upper extremity assessment in multiple sclerosis	Graves JS, Ganzetti M, Dondelinger F, Lipsmeier F, Belachew S, Bernasconi C, Montalban X, van Beek J, Baker M, Gossens C, Lindemann M.	Ann Clin Transl Neurol. 2023 Feb;10(2):166-180. doi: 10.1002/acn3.51705. Epub 2022 Dec 23.	Graves JS	Ann Clin Transl Neurol	2023	44918	PMC9930424		10.1002/acn3.51705
	26144661	Sit-to-stand biomechanics of individuals with multiple sclerosis	Bowser B, O'Rourke S, Brown CN, White L, Simpson KJ.	Clin Biomech (Bristol). 2015 Oct;30(8):788-94. doi: 10.1016/j.clinbiomech.2015.06.012. Epub 2015 Jun 25.	Bowser B	Clin Biomech (Bristol)	2015	42192			10.1016/j.clinbiomech.2015.06.012
	28134660	Muscle Strength, But Not Muscle Oxidative Capacity, Varies Between the Morning and the Afternoon in Patients with Multiple Sclerosis: A Pilot Study	Wens I, Hansen D.	Am J Phys Med Rehabil. 2017 Nov;96(11):828-830. doi: 10.1097/PHM.0000000000000703.	Wens I	Am J Phys Med Rehabil	2017	42766			10.1097/PHM.0000000000000703
	28612678	Orthotic and therapeutic effect of functional electrical stimulation on fatigue induced gait patterns in people with multiple sclerosis	Barr CJ, Patritti BL, Bowes R, Crotty M, McLoughlin JV.	Disabil Rehabil Assist Technol. 2017 Aug;12(6):560-572. doi: 10.3109/17483107.2015.1136702. Epub 2016 Mar 26.	Barr CJ	Disabil Rehabil Assist Technol	2017	42901			10.3109/17483107.2015.1136702
	32500374	Impaired speed-dependent modulation of the gait pattern in multiple sclerosis	Weller D, Filli L, Meyer C, Lörincz L, Linnebank M, Weller M, Curt A, Zörner B.	J Neurol. 2020 Oct;267(10):2998-3007. doi: 10.1007/s00415-020-09965-3. Epub 2020 Jun 4.	Weller D	J Neurol	2020	43988			10.1007/s00415-020-09965-3
	25133535	Habitual functional electrical stimulation therapy improves gait kinematics and walking performance, but not patient-reported functional outcomes, of people with multiple sclerosis who present with foot-drop	van der Linden ML, Hooper JE, Cowan P, Weller BB, Mercer TH.	PLoS One. 2014 Aug 18;9(8):e103368. doi: 10.1371/journal.pone.0103368. eCollection 2014.	van der Linden ML	PLoS One	2014	41870	PMC4136777		10.1371/journal.pone.0103368
	35256705	Longitudinal relationships between disability and gait characteristics in people with MS	Dreyer-Alster S, Menascu S, Dolev M, Givon U, Magalashvili D, Achiron A, Kalron A.	Sci Rep. 2022 Mar 7;12(1):3653. doi: 10.1038/s41598-022-07734-y.	Dreyer-Alster S	Sci Rep	2022	44628	PMC8901766		10.1038/s41598-022-07734-y
	24930996	Gait changes with balance-based torso-weighting in people with multiple sclerosis	Gorgas AM, Widener GL, Gibson-Horn C, Allen DD.	Physiother Res Int. 2015 Mar;20(1):45-53. doi: 10.1002/pri.1595. Epub 2014 Jun 14.	Gorgas AM	Physiother Res Int	2015	41807	PMC4265579	NIHMS606810	10.1002/pri.1595
	34176484	Biomechanical analysis of an unpowered hip flexion orthosis on individuals with and without multiple sclerosis	Neuman RM, Shearin SM, McCain KJ, Fey NP.	J Neuroeng Rehabil. 2021 Jun 27;18(1):104. doi: 10.1186/s12984-021-00891-7.	Neuman RM	J Neuroeng Rehabil	2021	44375	PMC8237473		10.1186/s12984-021-00891-7
	27174257	Newly Identified Gait Patterns in Patients With Multiple Sclerosis May Be Related to Push-off Quality	Kempen JC, Doorenbosch CA, Knol DL, de Groot V, Beckerman H.	Phys Ther. 2016 Nov;96(11):1744-1752. doi: 10.2522/ptj.20150508. Epub 2016 May 12.	Kempen JC	Phys Ther	2016	42504			10.2522/ptj.20150508
	30192036	Gait pattern changes after six-minute walk test in persons with multiple sclerosis	Escudero-Uribe S, Hochsprung A, Izquierdo-Ayuso G.	Physiother Res Int. 2019 Jan;24(1):e1741. doi: 10.1002/pri.1741. Epub 2018 Sep 7.	Escudero-Uribe S	Physiother Res Int	2019	43351			10.1002/pri.1741
	31335341	Dual-Task Cost of Discrimination Tasks During Gait in People With Multiple Sclerosis	Gutiérrez-Cruz C, Rojas Ruiz FJ, De La Cruz Marquez JC, Gutiérrez-Davila M.	Am J Phys Med Rehabil. 2020 Jan;99(1):13-18. doi: 10.1097/PHM.0000000000001264.	Gutiérrez-Cruz C	Am J Phys Med Rehabil	2020	43670			10.1097/PHM.0000000000001264
	35838348	Immune dynamics in SARS-CoV-2 experienced immunosuppressed rheumatoid arthritis or multiple sclerosis patients vaccinated with mRNA-1273	Verstegen NJM, Hagen RR, van den Dijssel J, Kuijper LH, Kreher C, Ashhurst T, Kummer LYL, Steenhuis M, Duurland M, de Jongh R, de Jong N, van der Schoot CE, Bos AV, Mul E, Kedzierska K, van Dam KPJ, Stalman EW, Boekel L, Wolbink G, Tas SW, Killestein J, van Kempen ZLE, Wieske L, Kuijpers TW, Eftimov F, Rispens T, van Ham SM, Ten Brinke A, van de Sandt CE; T2B! immunity against SARS-CoV-2 study gr…	Elife. 2022 Jul 15;11:e77969. doi: 10.7554/eLife.77969.	Verstegen NJM	Elife	2022	44757	PMC9337853		10.7554/eLife.77969
	34922096	Simplified stance limb kinetics patterns revealed during gait initiation in early stage of multiple sclerosis	Massot C, Simoneau E, Peron D, Barbier F, Kwiatkowski A, Donze C, Leteneur S.	Clin Biomech (Bristol). 2022 Jan;91:105549. doi: 10.1016/j.clinbiomech.2021.105549. Epub 2021 Dec 13.	Massot C	Clin Biomech (Bristol)	2022	44548			10.1016/j.clinbiomech.2021.105549
	35777524	Electrophile versus oxidant modification of cysteine residues: Kinetics as a key driver of protein modification	Sauerland MB, Davies MJ.	Arch Biochem Biophys. 2022 Sep 30;727:109344. doi: 10.1016/j.abb.2022.109344. Epub 2022 Jun 28.	Sauerland MB	Arch Biochem Biophys	2022	44743			10.1016/j.abb.2022.109344
	35901070	Spatial and temporal distribution of the prevalence of unemployment and early retirement in people with multiple sclerosis: A systematic review with meta-analysis	Vitturi BK, Rahmani A, Dini G, Montecucco A, Debarbieri N, Bandiera P, Battaglia MA, Manacorda T, Persechino B, Buresti G, Ponzio M, Inglese M, Durando P.	PLoS One. 2022 Jul 28;17(7):e0272156. doi: 10.1371/journal.pone.0272156. eCollection 2022.	Vitturi BK	PLoS One	2022	44770	PMC9333213		10.1371/journal.pone.0272156
	36813366	Endocytosis of AMPA receptors: Role in neurological conditions	Bencsik N, Oueslati Morales CO, Hausser A, Schlett K.	Prog Mol Biol Transl Sci. 2023;196:59-97. doi: 10.1016/bs.pmbts.2022.09.007. Epub 2022 Nov 2.	Bencsik N	Prog Mol Biol Transl Sci	2023	44979			10.1016/bs.pmbts.2022.09.007
	34491930	Movement Disorders in Multiple Sclerosis and Other Demyelinating Diseases: A Retrospective Review From a Tertiary Academic Center	Suarez-Cedeno G, Mehanna R.	Neurologist. 2021 Sep 7;26(5):161-166. doi: 10.1097/NRL.0000000000000333.	Suarez-Cedeno G	Neurologist	2021	44446			10.1097/NRL.0000000000000333
	28667902	Cognitive-motor interference in multiple sclerosis: What happens when the gait speed is fixed?	Malcay O, Grinberg Y, Berkowitz S, Hershkovitz L, Kalron A.	Gait Posture. 2017 Sep;57:211-216. doi: 10.1016/j.gaitpost.2017.06.024. Epub 2017 Jun 23.	Malcay O	Gait Posture	2017	42918			10.1016/j.gaitpost.2017.06.024
	39002455	Cognitive-motor dual task to reveal gait impairments in multiple sclerosis patients at an early stage: A systematic review	Péron D, Leteneur S, Lenne B, Ido G, Donzé C, Barbier F, Massot C.	Clin Biomech (Bristol). 2024 Aug;118:106300. doi: 10.1016/j.clinbiomech.2024.106300. Epub 2024 Jul 2.	Péron D	Clin Biomech (Bristol)	2024	45486			10.1016/j.clinbiomech.2024.106300
	22146609	Robot-assisted gait training in multiple sclerosis patients: a randomized trial	Schwartz I, Sajin A, Moreh E, Fisher I, Neeb M, Forest A, Vaknin-Dembinsky A, Karusis D, Meiner Z.	Mult Scler. 2012 Jun;18(6):881-90. doi: 10.1177/1352458511431075. Epub 2011 Dec 6.	Schwartz I	Mult Scler	2012	40885			10.1177/1352458511431075
	32169013	Astrocyte metabolism in multiple sclerosis investigated by 1-C-11 acetate PET	Kato H, Okuno T, Isohashi K, Koda T, Shimizu M, Mochizuki H, Nakatsuji Y, Hatazawa J.	J Cereb Blood Flow Metab. 2021 Feb;41(2):369-379. doi: 10.1177/0271678X20911469. Epub 2020 Mar 13.	Kato H	J Cereb Blood Flow Metab	2021	43905	PMC7812519		10.1177/0271678X20911469
	28762090	Human Deiminases: Isoforms, Substrate Specificities, Kinetics, and Detection	Amin B, Voelter W.	Prog Chem Org Nat Prod. 2017;106:203-240. doi: 10.1007/978-3-319-59542-9_2.	Amin B	Prog Chem Org Nat Prod	2017	42949			10.1007/978-3-319-59542-9_2
	36179389	Functional connectivity dynamics reflect disability and multi-domain clinical impairment in patients with relapsing-remitting multiple sclerosis	Romanello A, Krohn S, von Schwanenflug N, Chien C, Bellmann-Strobl J, Ruprecht K, Paul F, Finke C.	Neuroimage Clin. 2022;36:103203. doi: 10.1016/j.nicl.2022.103203. Epub 2022 Sep 16.	Romanello A	Neuroimage Clin	2022	44834	PMC9668632		10.1016/j.nicl.2022.103203
	22495945	Spatiotemporal distribution of white matter lesions in relapsing-remitting and secondary progressive multiple sclerosis	Filli L, Hofstetter L, Kuster P, Traud S, Mueller-Lenke N, Naegelin Y, Kappos L, Gass A, Sprenger T, Nichols TE, Vrenken H, Barkhof F, Polman C, Radue EW, Borgwardt SJ, Bendfeldt K.	Mult Scler. 2012 Nov;18(11):1577-84. doi: 10.1177/1352458512442756. Epub 2012 Apr 11.	Filli L	Mult Scler	2012	41012			10.1177/1352458512442756
	33378257	Predicting Multiple Sclerosis From Gait Dynamics Using an Instrumented Treadmill: A Machine Learning Approach	Kaur R, Chen Z, Motl R, Hernandez ME, Sowers R.	IEEE Trans Biomed Eng. 2021 Sep;68(9):2666-2677. doi: 10.1109/TBME.2020.3048142. Epub 2021 Aug 19.	Kaur R	IEEE Trans Biomed Eng	2021	44195			10.1109/TBME.2020.3048142
	26856951	Effects of a virtual reality and treadmill training on gait of subjects with multiple sclerosis: a pilot study	Peruzzi A, Cereatti A, Della Croce U, Mirelman A.	Mult Scler Relat Disord. 2016 Jan;5:91-6. doi: 10.1016/j.msard.2015.11.002. Epub 2015 Nov 6.	Peruzzi A	Mult Scler Relat Disord	2016	42410			10.1016/j.msard.2015.11.002
	34356994	Robot-Assisted Gait Training in Patients with Multiple Sclerosis: A Randomized Controlled Crossover Trial	Sconza C, Negrini F, Di Matteo B, Borboni A, Boccia G, Petrikonis I, Stankevičius E, Casale R.	Medicina (Kaunas). 2021 Jul 14;57(7):713. doi: 10.3390/medicina57070713.	Sconza C	Medicina (Kaunas)	2021	44414	PMC8306232		10.3390/medicina57070713
	28211827	Association between gait variability, falls and mobility in people with multiple sclerosis: A specific observation on the EDSS 4.0-4.5 level	Kalron A.	NeuroRehabilitation. 2017;40(4):579-585. doi: 10.3233/NRE-171445.	Kalron A	NeuroRehabilitation	2017	42784			10.3233/NRE-171445
	36411076	Sustained Low Relapse Rate With Highly Variable B-Cell Repopulation Dynamics With Extended Rituximab Dosing Intervals in Multiple Sclerosis	Starvaggi Cucuzza C, Longinetti E, Ruffin N, Evertsson B, Kockum I, Jagodic M, Al Nimer F, Frisell T, Piehl F.	Neurol Neuroimmunol Neuroinflamm. 2022 Nov 21;10(1):e200056. doi: 10.1212/NXI.0000000000200056. Print 2023 Jan.	Starvaggi Cucuzza C	Neurol Neuroimmunol Neuroinflamm	2022	44886	PMC9749930		10.1212/NXI.0000000000200056
	24200869	The relationship between fear of falling to spatiotemporal gait parameters measured by an instrumented treadmill in people with multiple sclerosis	Kalron A, Achiron A.	Gait Posture. 2014 Feb;39(2):739-44. doi: 10.1016/j.gaitpost.2013.10.012. Epub 2013 Oct 19.	Kalron A	Gait Posture	2014	41587			10.1016/j.gaitpost.2013.10.012
	29141826	Effects of cognitive versus motor dual-task on spatiotemporal gait parameters in healthy controls and multiple sclerosis patients with and without fall history	Mofateh R, Salehi R, Negahban H, Mehravar M, Tajali S.	Mult Scler Relat Disord. 2017 Nov;18:8-14. doi: 10.1016/j.msard.2017.09.002. Epub 2017 Sep 9.	Mofateh R	Mult Scler Relat Disord	2017	43056			10.1016/j.msard.2017.09.002
	26863109	Disability and Fatigue Can Be Objectively Measured in Multiple Sclerosis	Motta C, Palermo E, Studer V, Germanotta M, Germani G, Centonze D, Cappa P, Rossi S, Rossi S.	PLoS One. 2016 Feb 10;11(2):e0148997. doi: 10.1371/journal.pone.0148997. eCollection 2016.	Motta C	PLoS One	2016	42411	PMC4749243		10.1371/journal.pone.0148997
	32671831	COVID-19 vaccine-readiness for anti-CD20-depleting therapy in autoimmune diseases	Baker D, Roberts CAK, Pryce G, Kang AS, Marta M, Reyes S, Schmierer K, Giovannoni G, Amor S.	Clin Exp Immunol. 2020 Nov;202(2):149-161. doi: 10.1111/cei.13495. Epub 2020 Aug 1.	Baker D	Clin Exp Immunol	2020	44029	PMC7405500		10.1111/cei.13495
	36841208	Upper limb contribution during tandem gait in multiple sclerosis: An early marker of balance impairments	Massot C, Decoufour N, Blandeau M, Barbier F, Donze C, Simoneau E, Leteneur S.	J Biomech. 2023 Mar;149:111492. doi: 10.1016/j.jbiomech.2023.111492. Epub 2023 Feb 11.	Massot C	J Biomech	2023	44982			10.1016/j.jbiomech.2023.111492
	27474948	Exploring the feasibility and acceptability of sensor monitoring of gait and falls in the homes of persons with multiple sclerosis	Newland P, Wagner JM, Salter A, Thomas FP, Skubic M, Rantz M.	Gait Posture. 2016 Sep;49:277-282. doi: 10.1016/j.gaitpost.2016.07.005. Epub 2016 Jul 7.	Newland P	Gait Posture	2016	42582			10.1016/j.gaitpost.2016.07.005
	34972903	The Burden on Carers with Multiple Sclerosis	Intas G, Petta M, Platis C, Chalari E, Stergiannis P.	Adv Exp Med Biol. 2021;1337:169-175. doi: 10.1007/978-3-030-78771-4_19.	Intas G	Adv Exp Med Biol	2021	44562			10.1007/978-3-030-78771-4_19
	31742368	Measuring walking-related performance fatigability in clinical practice: a systematic review	Van Geel F, Moumdjian L, Lamers I, Bielen H, Feys P.	Eur J Phys Rehabil Med. 2020 Feb;56(1):88-103. doi: 10.23736/S1973-9087.19.05878-7. Epub 2019 Nov 18.	Van Geel F	Eur J Phys Rehabil Med	2020	43789			10.23736/S1973-9087.19.05878-7
	27808596	An innovative training program based on virtual reality and treadmill: effects on gait of persons with multiple sclerosis	Peruzzi A, Zarbo IR, Cereatti A, Della Croce U, Mirelman A.	Disabil Rehabil. 2017 Jul;39(15):1557-1563. doi: 10.1080/09638288.2016.1224935. Epub 2016 Nov 3.	Peruzzi A	Disabil Rehabil	2017	42678			10.1080/09638288.2016.1224935
	35305428	Inter-joint coordination during gait in people with multiple sclerosis: A focus on the effect of disability	Pau M, Leban B, Massa D, Porta M, Frau J, Coghe G, Cocco E.	Mult Scler Relat Disord. 2022 Apr;60:103741. doi: 10.1016/j.msard.2022.103741. Epub 2022 Mar 12.	Pau M	Mult Scler Relat Disord	2022	44639			10.1016/j.msard.2022.103741
	25153447	Do textured insoles affect postural control and spatiotemporal parameters of gait and plantar sensation in people with multiple sclerosis?	Kalron A, Pasitselsky D, Greenberg-Abrahami M, Achiron A.	PM R. 2015 Jan;7(1):17-25. doi: 10.1016/j.pmrj.2014.08.942. Epub 2014 Aug 19.	Kalron A	PM R	2015	41877			10.1016/j.pmrj.2014.08.942
	29158119	Contrasting relationship between depression, quantitative gait characteristics and self-report walking difficulties in people with multiple sclerosis	Kalron A, Aloni R.	Mult Scler Relat Disord. 2018 Jan;19:1-5. doi: 10.1016/j.msard.2017.10.012. Epub 2017 Oct 18.	Kalron A	Mult Scler Relat Disord	2018	43061			10.1016/j.msard.2017.10.012
	29593729	Genomic Effects of the Vitamin D Receptor: Potentially the Link between Vitamin D, Immune Cells, and Multiple Sclerosis	Lu M, Taylor BV, Körner H.	Front Immunol. 2018 Mar 12;9:477. doi: 10.3389/fimmu.2018.00477. eCollection 2018.	Lu M	Front Immunol	2018	43189	PMC5857605		10.3389/fimmu.2018.00477
	31098724	Why patients with multiple sclerosis perceive improvement of gait during treatment with natalizumab?	Novotna K, Rusz J, Kubala Havrdova E, Lizrova Preiningerova J.	J Neural Transm (Vienna). 2019 Jun;126(6):731-737. doi: 10.1007/s00702-019-02013-z. Epub 2019 May 16.	Novotna K	J Neural Transm (Vienna)	2019	43603			10.1007/s00702-019-02013-z
	29563533	Profiling walking dysfunction in multiple sclerosis: characterisation, classification and progression over time	Filli L, Sutter T, Easthope CS, Killeen T, Meyer C, Reuter K, Lörincz L, Bolliger M, Weller M, Curt A, Straumann D, Linnebank M, Zörner B.	Sci Rep. 2018 Mar 21;8(1):4984. doi: 10.1038/s41598-018-22676-0.	Filli L	Sci Rep	2018	43182	PMC5862880		10.1038/s41598-018-22676-0
	32438828	Participation in and outcomes from a 12-month tailored exercise programme for people with multiple sclerosis (MSTEP©): a randomized trial	Mayo NE, Mate KK, Reid R, Duquette P, Lapierre Y, Barclay R, Bayley M, Bartlett S, Andersen R.	Clin Rehabil. 2020 Jul;34(7):927-937. doi: 10.1177/0269215520923089. Epub 2020 May 21.	Mayo NE	Clin Rehabil	2020	43974			10.1177/0269215520923089
	34687079	The effect of sodium channels on neurological/neuronal disorders: A systematic review	Bagheri S, Haddadi R, Saki S, Kourosh-Arami M, Komaki A.	Int J Dev Neurosci. 2021 Dec;81(8):669-685. doi: 10.1002/jdn.10153. Epub 2021 Nov 7.	Bagheri S	Int J Dev Neurosci	2021	44492			10.1002/jdn.10153
	35063910	Short inertial sensor-based gait tests reflect perceived state fatigue in multiple sclerosis	Ibrahim AA, Flachenecker F, Gaßner H, Rothhammer V, Klucken J, Eskofier BM, Kluge F.	Mult Scler Relat Disord. 2022 Feb;58:103519. doi: 10.1016/j.msard.2022.103519. Epub 2022 Jan 14.	Ibrahim AA	Mult Scler Relat Disord	2022	44583			10.1016/j.msard.2022.103519
	22960049	Further validation of multiple sclerosis walking scale-12 scores based on spatiotemporal gait parameters	Pilutti LA, Dlugonski D, Sandroff BM, Suh Y, Pula JH, Sosnoff JJ, Motl RW.	Arch Phys Med Rehabil. 2013 Mar;94(3):575-8. doi: 10.1016/j.apmr.2012.08.214. Epub 2012 Sep 5.	Pilutti LA	Arch Phys Med Rehabil	2013	41163			10.1016/j.apmr.2012.08.214
	32729742	Clinical assessment, management, and rehabilitation of walking impairment in MS: an expert review	Soler B, Ramari C, Valet M, Dalgas U, Feys P.	Expert Rev Neurother. 2020 Aug;20(8):875-886. doi: 10.1080/14737175.2020.1801425. Epub 2020 Aug 9.	Soler B	Expert Rev Neurother	2020	44043			10.1080/14737175.2020.1801425
	37562112	People with multiple sclerosis and unilateral peripheral vestibular loss demonstrate similar alterations in head and trunk turning kinematics compared to healthy controls	Weston AR, Dibble LE, Hoppes CW, Loyd BJ.	Gait Posture. 2023 Sep;105:132-138. doi: 10.1016/j.gaitpost.2023.08.002. Epub 2023 Aug 6.	Weston AR	Gait Posture	2023	45148			10.1016/j.gaitpost.2023.08.002
	33339530	Inertial sensor-based gait parameters reflect patient-reported fatigue in multiple sclerosis	Ibrahim AA, Küderle A, Gaßner H, Klucken J, Eskofier BM, Kluge F.	J Neuroeng Rehabil. 2020 Dec 18;17(1):165. doi: 10.1186/s12984-020-00798-9.	Ibrahim AA	J Neuroeng Rehabil	2020	44184	PMC7749504		10.1186/s12984-020-00798-9
	32213196	Advances in neuroprosthetic management of foot drop: a review	Gil-Castillo J, Alnajjar F, Koutsou A, Torricelli D, Moreno JC.	J Neuroeng Rehabil. 2020 Mar 25;17(1):46. doi: 10.1186/s12984-020-00668-4.	Gil-Castillo J	J Neuroeng Rehabil	2020	43918	PMC7093967		10.1186/s12984-020-00668-4
	26951348	Pilates exercise training vs. physical therapy for improving walking and balance in people with multiple sclerosis: a randomized controlled trial	Kalron A, Rosenblum U, Frid L, Achiron A.	Clin Rehabil. 2017 Mar;31(3):319-328. doi: 10.1177/0269215516637202. Epub 2016 Jul 10.	Kalron A	Clin Rehabil	2017	42438			10.1177/0269215516637202
	38451707	Synaptopathy: presynaptic convergence in frontotemporal dementia and amyotrophic lateral sclerosis	Clayton EL, Huggon L, Cousin MA, Mizielinska S.	Brain. 2024 Jul 5;147(7):2289-2307. doi: 10.1093/brain/awae074.	Clayton EL	Brain	2024	45358	PMC11224618		10.1093/brain/awae074
